# Supplementary material for: Differences in gene regulation by TLR3 and IPS-1 signaling in murine corneal epithelial cells
Source: Sci Rep. 2023 May 16;13:7925. doi: 10.1038/s41598-023-35144-1 (PMC10188512; doi:10.1038/s41598-023-35144-1)
Supplement: Supplementary file 1 — Supplementary Information 1. [file 41598_2023_35144_MOESM1_ESM.xlsx]

## Sheet: 210825_AllData
ID	WT_no PolyI:C Avg (log2)	WT_ PolyI:C Avg (log2)	TLR_no PolyI:C Avg (log2)	TLR_ PolyI:C Avg (log2)	IPS_no PolyI:C (log2)	IPS_ PolyI:C Avg (log2)	Gene Symbol	Description	mRNA Accession	mRNA Source	mRNA Description	mRNA SeqName	GO Biological Process Accession	GO Biological Process ID	GO Biological Process Term	GO Biological Process Evidence	GO Cellular Component Accession	GO Cellular Component ID	GO Cellular Component Term	GO Cellular Component Evidence	GO Molecular Function Accession	GO Molecular Function ID	GO Molecular Function Term	GO Molecular Function Evidence	Pathway Accession	Pathway Source	Pathway Name	Protein Domains mRNA Accession	Protein Domains Source	Protein Domains Accession	Protein Domains Description	category
10344614	7.61	7.9	8.28	8.17	7.68	7.4			XR_877151; XR_883862; ENSMUST00000120800; ENSMUST00000179907; KnowTID_00005135; NONMMUT044096; KnowTID_00001379; KnowTID_00001380; KnowTID_00002541; KnowTID_00003768; KnowTID_00005134; NONMMUT013638; NONMMUT013641; NONMMUT021887; NONMMUT044095; NONMMUT046086; NONMMUT046087; OTTMUST00000038895; uc009lay.1; KnowTID_00002704; KnowTID_00003789; NONMMUT023055; NONMMUT031618; uc007vle.1	RefSeq; ENSEMBL; Luo lincRNA; NONCODE; Havana transcript; UCSC Genes	PREDICTED: Mus musculus RIKEN cDNA G430049J08 gene (G430049J08Rik), misc_RNA.; predicted gene 14300 [gene_biotype:processed_pseudogene transcript_biotype:processed_pseudogene]; RIKEN cDNA G430049J08 gene [gene_biotype:protein_coding transcript_biotype:protein_coding]; Non-coding transcript identified by Luo, et al.; Non-coding transcript identified by NONCODE: Linc; novel pseudogene[gene_biotype:…	chr1																				main
10344616	1.32	1.4	1.51	1.46	1.2	1.42	Gm26206	predicted gene, 26206 [Source:MGI Symbol;Acc:MGI:5455983]	ENSMUST00000082908; NONMMUT000002	ENSEMBL; NONCODE	predicted gene, 26206 [gene_biotype:snRNA transcript_biotype:snRNA]; Non-coding transcript identified by NONCODE	chr1																				main
10344618	1.9	2.02	1.99	2.32	1.96	1.95																										main
10344620	3.96	4.67	4.35	4.37	4.1	4.11			KnowTID_00000002; NONMMUT000015	Luo lincRNA; NONCODE	Non-coding transcript identified by Luo, et al.; Non-coding transcript identified by NONCODE: Linc	chr1																				main
10344622	5.64	5.68	5.74	5.55	5.34	5.92	Gm6123	predicted gene 6123 [Source:MGI Symbol;Acc:MGI:3647047]	ENSMUST00000193658; GENSCAN00000005057; OTTMUST00000127307	ENSEMBL; Havana transcript	predicted gene 6123 [gene_biotype:processed_pseudogene transcript_biotype:processed_pseudogene]; cdna:genscan chromosome:GRCm38:1:4771131:4772199:1 transcript_biotype:protein_coding; pyruvate dehydrogenase (lipoamide) beta (Pdhb) pseudogene[gene_biotype:processed_pseudogene transcript_biotype:processed_pseudogene]	chr1																				main
10344624	6.3	6.25	6.28	6.38	6.17	6.39	Lypla1	lysophospholipase 1	NM_008866; XM_006495471; XM_006495472; ENSMUST00000027036; ENSMUST00000115529; ENSMUST00000119612; ENSMUST00000131119; ENSMUST00000134384; ENSMUST00000137887; ENSMUST00000141278; ENSMUST00000150971; BC013536; BC052848; CT010201; OTTMUST00000051162; OTTMUST00000051163; OTTMUST00000051164; OTTMUST00000051165; OTTMUST00000051167; OTTMUST00000051168; OTTMUST00000051169; OTTMUST00000051170; U89352; EN…	RefSeq; ENSEMBL; GenBank; Havana transcript; NONCODE; UCSC Genes	Mus musculus lysophospholipase 1 (Lypla1), mRNA.; PREDICTED: Mus musculus lysophospholipase 1 (Lypla1), transcript variant X1, mRNA.; PREDICTED: Mus musculus lysophospholipase 1 (Lypla1), transcript variant X2, mRNA.; lysophospholipase 1 [gene_biotype:protein_coding transcript_biotype:protein_coding]; lysophospholipase 1 [gene_biotype:protein_coding transcript_biotype:nonsense_mediated_decay]; ly…	chr1	NM_008866; XM_006495471; XM_006495472; ENSMUST00000027036; ENSMUST00000115529; ENSMUST00000119612; ENSMUST00000131119; ENSMUST00000134384; ENSMUST00000137887; ENSMUST00000141278; ENSMUST00000150971; BC013536; BC052848; CT010201; OTTMUST00000051162; OTTMUST00000051163; OTTMUST00000051164; OTTMUST00000051165; OTTMUST00000051167; OTTMUST00000051168; OTTMUST00000051169; OTTMUST00000051170; U89352	GO:0002084; GO:0006629; GO:0006631; GO:0042997	protein depalmitoylation; lipid metabolic process; fatty acid metabolic process; negative regulation of Golgi to plasma membrane protein transport	inferred from mutant phenotype; inferred from electronic annotation	NM_008866; XM_006495471; XM_006495472; ENSMUST00000027036; ENSMUST00000115529; ENSMUST00000119612; ENSMUST00000131119; ENSMUST00000134384; ENSMUST00000137887; ENSMUST00000141278; ENSMUST00000150971; BC013536; BC052848; CT010201; OTTMUST00000051162; OTTMUST00000051163; OTTMUST00000051164; OTTMUST00000051165; OTTMUST00000051167; OTTMUST00000051168; OTTMUST00000051169; OTTMUST00000051170; U89352	GO:0005737; GO:0005739; GO:0005829; GO:0070062	cytoplasm; mitochondrion; cytosol; extracellular exosome	inferred from electronic annotation; inferred from direct assay; not recorded								ENSMUST00000027036; ENSMUST00000115529; ENSMUST00000119612; ENSMUST00000131119; ENSMUST00000134384; ENSMUST00000137887; ENSMUST00000150971; OTTMUST00000051162; OTTMUST00000051163; OTTMUST00000051164; OTTMUST00000051167; OTTMUST00000051168; OTTMUST00000051169; OTTMUST00000051170	Pfam	IPR003140; IPR013094	Phospholipase/carboxylesterase/thioesterase; Alpha/beta hydrolase fold-3	main
10344633	8.04	8.61	8.31	8.49	8.09	8.32	Tcea1	transcription elongation factor A (SII) 1	NM_001159750; NM_001159751; NM_011541; XM_011238366; ENSMUST00000081551; ENSMUST00000165720; BC061490; BC083127; M18210; OTTMUST00000111602; OTTMUST00000111603; BC006022; ENSMUST00000155020; GENSCAN00000004984; GENSCAN00000005075; OTTMUST00000127419; uc007afi.2; uc011wht.1; uc011whu.1	RefSeq; ENSEMBL; GenBank; Havana transcript; UCSC Genes	Mus musculus transcription elongation factor A (SII) 1 (Tcea1), transcript variant 3, mRNA.; Mus musculus transcription elongation factor A (SII) 1 (Tcea1), transcript variant 1, mRNA.; Mus musculus transcription elongation factor A (SII) 1 (Tcea1), transcript variant 2, mRNA.; PREDICTED: Mus musculus transcription elongation factor A (SII) 1 (Tcea1), transcript variant X1, mRNA.; transcription e…	chr1	NM_001159750; NM_001159751; NM_011541; XM_011238366; ENSMUST00000081551; ENSMUST00000165720; BC061490; BC083127; M18210; OTTMUST00000111602; OTTMUST00000111603; BC006022	GO:0006351; GO:0006355; GO:0006357; GO:0030218; GO:0032784; GO:0045893; GO:0045944	transcription, DNA-templated; regulation of transcription, DNA-templated; regulation of transcription from RNA polymerase II promoter; erythrocyte differentiation; regulation of DNA-templated transcription, elongation; positive regulation of transcription, DNA-templated; positive regulation of transcription from RNA polymerase II promoter	inferred from electronic annotation; inferred from mutant phenotype; inferred from direct assay	NM_001159750; NM_001159751; NM_011541; XM_011238366; ENSMUST00000081551; ENSMUST00000165720; BC061490; BC083127; M18210; OTTMUST00000111602; OTTMUST00000111603; BC006022	GO:0005634; GO:0005654; GO:0005730	nucleus; nucleoplasm; nucleolus	not recorded; inferred from direct assay; inferred from electronic annotation	NM_001159750; NM_001159751; NM_011541; XM_011238366; ENSMUST00000081551; ENSMUST00000165720; BC061490; BC083127; M18210; OTTMUST00000111602; OTTMUST00000111603; BC006022	GO:0003676; GO:0003677; GO:0005515; GO:0008270; GO:0046872	nucleic acid binding; DNA binding; protein binding; zinc ion binding; metal ion binding	inferred from electronic annotation; inferred from physical interaction				ENSMUST00000081551; ENSMUST00000165720; OTTMUST00000111602; OTTMUST00000111603	Pfam	IPR001222; IPR003618; IPR017923	Zinc finger, TFIIS-type; Transcription elongation factor S-II, central domain; Transcription factor IIS, N-terminal	main
10344637	6.14	5.99	5.92	6	5.89	5.96	Atp6v1h	ATPase, H+ transporting, lysosomal V1 subunit H	NM_001310442; NM_133826; XM_006495433; XM_006495435; XM_006495436; XM_006495437; XM_006495439; XM_011238335; XM_011238336; XM_011238337; ENSMUST00000044369; ENSMUST00000192029; ENSMUST00000192142; ENSMUST00000192698; ENSMUST00000192847; ENSMUST00000194301; ENSMUST00000194676; ENSMUST00000194978; BC009154; OTTMUST00000127490; OTTMUST00000127491; OTTMUST00000127492; OTTMUST00000127495; OTTMUST00000…	RefSeq; ENSEMBL; GenBank; Havana transcript; UCSC Genes	Mus musculus ATPase, H+ transporting, lysosomal V1 subunit H (Atp6v1h), transcript variant 2, mRNA.; Mus musculus ATPase, H+ transporting, lysosomal V1 subunit H (Atp6v1h), transcript variant 1, mRNA.; PREDICTED: Mus musculus ATPase, H+ transporting, lysosomal V1 subunit H (Atp6v1h), transcript variant X1, mRNA.; PREDICTED: Mus musculus ATPase, H+ transporting, lysosomal V1 subunit H (Atp6v1h), t…	chr1	NM_001310442; NM_133826; XM_006495433; XM_006495435; XM_006495436; XM_006495437; XM_006495439; XM_011238335; XM_011238336; XM_011238337; ENSMUST00000044369; ENSMUST00000192029; ENSMUST00000192142; ENSMUST00000192698; ENSMUST00000192847; ENSMUST00000194301; ENSMUST00000194676; ENSMUST00000194978; BC009154; OTTMUST00000127490; OTTMUST00000127491; OTTMUST00000127492; OTTMUST00000127495; OTTMUST00000…	GO:0006810; GO:0006811; GO:0006897; GO:0015991; GO:0015992	transport; ion transport; endocytosis; ATP hydrolysis coupled proton transport; proton transport	inferred from electronic annotation; not recorded	NM_001310442; NM_133826; XM_006495433; XM_006495435; XM_006495436; XM_006495437; XM_006495439; XM_011238335; XM_011238336; XM_011238337; ENSMUST00000044369; ENSMUST00000192029; ENSMUST00000192142; ENSMUST00000192698; ENSMUST00000192847; ENSMUST00000194301; ENSMUST00000194676; ENSMUST00000194978; BC009154; OTTMUST00000127490; OTTMUST00000127491; OTTMUST00000127492; OTTMUST00000127495; OTTMUST00000…	GO:0000221; GO:0005765; GO:0070062	vacuolar proton-transporting V-type ATPase, V1 domain; lysosomal membrane; extracellular exosome	inferred from electronic annotation; not recorded	NM_001310442; NM_133826; XM_006495433; XM_006495435; XM_006495436; XM_006495437; XM_006495439; XM_011238335; XM_011238336; XM_011238337; ENSMUST00000044369; ENSMUST00000192029; ENSMUST00000192142; ENSMUST00000192698; ENSMUST00000192847; ENSMUST00000194301; ENSMUST00000194676; ENSMUST00000194978; BC009154; OTTMUST00000127490; OTTMUST00000127491; OTTMUST00000127492; OTTMUST00000127495; OTTMUST00000…	GO:0016820; GO:0046961; GO:0005515	hydrolase activity, acting on acid anhydrides, catalyzing transmembrane movement of substances; proton-transporting ATPase activity, rotational mechanism; protein binding	inferred from electronic annotation				ENSMUST00000044369; ENSMUST00000192029; ENSMUST00000192698; ENSMUST00000192847; ENSMUST00000194676; OTTMUST00000127490; OTTMUST00000127492; OTTMUST00000127529; OTTMUST00000127609; OTTMUST00000127610	Pfam	IPR004908; IPR011987; IPR006911	ATPase, V1 complex, subunit H; ATPase, V1 complex, subunit H, C-terminal; Armadillo repeat-containing domain	main
10344653	4.3	4.89	4.72	4.62	4.65	4.83	Oprk1	opioid receptor, kappa 1	NM_001204371; NM_011011; XM_006495470; ENSMUST00000027038; ENSMUST00000159083; ENSMUST00000160339; ENSMUST00000160777; ENSMUST00000192685; BC116795; BC119026; L11065; OTTMUST00000088255; OTTMUST00000088256; OTTMUST00000088257; OTTMUST00000088258; OTTMUST00000127488; GENSCAN00000045874; uc007afo.2; uc007afp.2; uc007afq.2	RefSeq; ENSEMBL; GenBank; Havana transcript; UCSC Genes	Mus musculus opioid receptor, kappa 1 (Oprk1), transcript variant 1, mRNA.; Mus musculus opioid receptor, kappa 1 (Oprk1), transcript variant 2, mRNA.; PREDICTED: Mus musculus opioid receptor, kappa 1 (Oprk1), transcript variant X1, mRNA.; opioid receptor, kappa 1 [gene_biotype:protein_coding transcript_biotype:protein_coding]; opioid receptor, kappa 1 [gene_biotype:protein_coding transcript_biot…	chr1									NM_001204371; NM_011011; XM_006495470; ENSMUST00000027038; ENSMUST00000159083; ENSMUST00000160339; ENSMUST00000160777; ENSMUST00000192685; BC116795; BC119026; L11065; OTTMUST00000088255; OTTMUST00000088256; OTTMUST00000088257; OTTMUST00000088258; OTTMUST00000127488	GO:0004871; GO:0004930; GO:0004985; GO:0038048; GO:0042923; GO:0005515	signal transducer activity; G-protein coupled receptor activity; opioid receptor activity; dynorphin receptor activity; neuropeptide binding; protein binding	inferred from electronic annotation; inferred from direct assay; not recorded; traceable author statement; inferred from sequence or structural similarity	NM_001204371; NM_011011; XM_006495470; ENSMUST00000027038; ENSMUST00000159083; ENSMUST00000160339; ENSMUST00000160777; ENSMUST00000192685; BC116795; BC119026; L11065; OTTMUST00000088255; OTTMUST00000088256; OTTMUST00000088257; OTTMUST00000088258; OTTMUST00000127488	GenMAPP	GPCRDB_Class_A_Rhodopsin-like; GPCRDB_Other; Peptide_GPCRs	ENSMUST00000027038; ENSMUST00000160339; ENSMUST00000160777; OTTMUST00000088255; OTTMUST00000088256; OTTMUST00000088257	Pfam	IPR000276; IPR019424; IPR019426; IPR019430	G protein-coupled receptor, rhodopsin-like; Serpentine type 7TM GPCR chemoreceptor Srsx; 7TM GPCR, serpentine receptor class v (Srv); 7TM GPCR, serpentine receptor class x (Srx)	main
10344658	5.96	5.51	5.57	5.68	5.87	5.82	Rb1cc1	RB1-inducible coiled-coil 1	NM_009826; XM_006495443; XM_011238338; XM_011238339; XM_011238340; XM_011238341; XM_011238342; ENSMUST00000027040; ENSMUST00000159349; ENSMUST00000159530; ENSMUST00000159656; ENSMUST00000159661; ENSMUST00000159802; ENSMUST00000159906; ENSMUST00000160062; ENSMUST00000160871; ENSMUST00000161327; ENSMUST00000162210; ENSMUST00000162257; ENSMUST00000162418; ENSMUST00000162795; AB050017; AB070619; BC15…	RefSeq; ENSEMBL; GenBank; Havana transcript; NONCODE; UCSC Genes	Mus musculus RB1-inducible coiled-coil 1 (Rb1cc1), mRNA.; PREDICTED: Mus musculus RB1-inducible coiled-coil 1 (Rb1cc1), transcript variant X5, mRNA.; PREDICTED: Mus musculus RB1-inducible coiled-coil 1 (Rb1cc1), transcript variant X1, mRNA.; PREDICTED: Mus musculus RB1-inducible coiled-coil 1 (Rb1cc1), transcript variant X2, mRNA.; PREDICTED: Mus musculus RB1-inducible coiled-coil 1 (Rb1cc1), tra…	chr1									NM_009826; XM_006495443; XM_011238338; XM_011238339; XM_011238340; XM_011238341; XM_011238342; ENSMUST00000027040; ENSMUST00000159349; ENSMUST00000159530; ENSMUST00000159656; ENSMUST00000159661; ENSMUST00000159802; ENSMUST00000159906; ENSMUST00000160062; ENSMUST00000160871; ENSMUST00000161327; ENSMUST00000162210; ENSMUST00000162257; ENSMUST00000162418; ENSMUST00000162795; AB050017; AB070619; BC15…	GO:0005515; GO:0019901; GO:0003674	protein binding; protein kinase binding; molecular_function	inferred from physical interaction; no biological data available; inferred from electronic annotation				ENSMUST00000027040; ENSMUST00000159530; ENSMUST00000161327; OTTMUST00000084091; OTTMUST00000084200; OTTMUST00000084202; OTTMUST00000084214	Pfam	IPR019460; IPR000626	Autophagy-related protein 11; Ubiquitin domain	main
10344674	4.01	4.09	3.98	3.92	3.92	3.64	Fam150a	family with sequence similarity 150, member A	NM_001195732; ENSMUST00000133144; OTTMUST00000127625; GENSCAN00000007874; uc007afv.2	RefSeq; ENSEMBL; Havana transcript; UCSC Genes	Mus musculus family with sequence similarity 150, member A (Fam150a), mRNA.; family with sequence similarity 150, member A [gene_biotype:protein_coding transcript_biotype:protein_coding]; family with sequence similarity 150, member A[gene_biotype:protein_coding transcript_biotype:protein_coding]; cdna:genscan chromosome:GRCm38:1:6214132:6428628:1 transcript_biotype:protein_coding	chr1	NM_001195732; ENSMUST00000133144; OTTMUST00000127625	GO:0008150	biological_process	no biological data available	NM_001195732; ENSMUST00000133144; OTTMUST00000127625	GO:0005575	cellular_component	no biological data available	NM_001195732; ENSMUST00000133144; OTTMUST00000127625	GO:0003674	molecular_function	no biological data available				ENSMUST00000133144	Pfam	IPR029364	FAM150	main
10344679	6.53	6.11	6.26	6.06	6.36	6.48	St18	suppression of tumorigenicity 18	NM_001244692; NM_001244693; NM_173868; NR_045188; NR_045189; XM_006495501; XM_006495502; XM_006495503; XM_006495504; XM_011238369; XM_011238370; XM_011238371; XM_011238372; XM_011238373; XM_011238374; XM_011238375; ENSMUST00000043578; ENSMUST00000130338; ENSMUST00000131467; ENSMUST00000131494; ENSMUST00000132207; ENSMUST00000139756; ENSMUST00000139838; ENSMUST00000140079; ENSMUST00000142304; ENSM…	RefSeq; ENSEMBL; GenBank; Havana transcript; NONCODE; UCSC Genes	Mus musculus suppression of tumorigenicity 18 (St18), transcript variant 1, mRNA.; Mus musculus suppression of tumorigenicity 18 (St18), transcript variant 2, mRNA.; Mus musculus suppression of tumorigenicity 18 (St18), transcript variant 3, mRNA.; Mus musculus suppression of tumorigenicity 18 (St18), transcript variant 4, non-coding RNA.; Mus musculus suppression of tumorigenicity 18 (St18), tra…	chr1	NM_001244692; NM_001244693; NM_173868; NR_045188; NR_045189; XM_006495501; XM_006495502; XM_006495503; XM_006495504; XM_011238369; XM_011238370; XM_011238371; XM_011238372; XM_011238373; XM_011238374; XM_011238375; ENSMUST00000043578; ENSMUST00000130338; ENSMUST00000131467; ENSMUST00000131494; ENSMUST00000132207; ENSMUST00000139756; ENSMUST00000139838; ENSMUST00000140079; ENSMUST00000142304; ENSM…	GO:0000122; GO:0006351; GO:0006355	negative regulation of transcription from RNA polymerase II promoter; transcription, DNA-templated; regulation of transcription, DNA-templated	not recorded; inferred from electronic annotation	NM_001244692; NM_001244693; NM_173868; NR_045188; NR_045189; XM_006495501; XM_006495502; XM_006495503; XM_006495504; XM_011238369; XM_011238370; XM_011238371; XM_011238372; XM_011238373; XM_011238374; XM_011238375; ENSMUST00000043578; ENSMUST00000130338; ENSMUST00000131467; ENSMUST00000131494; ENSMUST00000132207; ENSMUST00000139756; ENSMUST00000139838; ENSMUST00000140079; ENSMUST00000142304; ENSM…	GO:0005634	nucleus	not recorded; inferred from electronic annotation	NM_001244692; NM_001244693; NM_173868; NR_045188; NR_045189; XM_006495501; XM_006495502; XM_006495503; XM_006495504; XM_011238369; XM_011238370; XM_011238371; XM_011238372; XM_011238373; XM_011238374; XM_011238375; ENSMUST00000043578; ENSMUST00000130338; ENSMUST00000131467; ENSMUST00000131494; ENSMUST00000132207; ENSMUST00000139756; ENSMUST00000139838; ENSMUST00000140079; ENSMUST00000142304; ENSM…	GO:0003677; GO:0003700; GO:0008270; GO:0046872	DNA binding; transcription factor activity, sequence-specific DNA binding; zinc ion binding; metal ion binding	not recorded; inferred from electronic annotation				ENSMUST00000043578; ENSMUST00000131494; ENSMUST00000140079; ENSMUST00000150761; ENSMUST00000151281; ENSMUST00000163727; OTTMUST00000061164; OTTMUST00000061165; OTTMUST00000061166; OTTMUST00000061167; OTTMUST00000061171	Pfam	IPR002515; IPR013681	Zinc finger, C2HC-type; Myelin transcription factor 1	main
10344705	5.76	5.86	5.83	5.82	5.75	5.73																										main
10344707	6.45	6	6.03	6.16	6.34	6.22	Pcmtd1	protein-L-isoaspartate (D-aspartate) O-methyltransferase domain containing 1	NM_183028; XM_006495535; XM_006495536; XR_373188; ENSMUST00000061280; ENSMUST00000182114; ENSMUST00000182388; ENSMUST00000182675; ENSMUST00000182823; ENSMUST00000182892; ENSMUST00000183204; BC052741; BC064801; BC110360; BC117941; BC117942; OTTMUST00000113805; OTTMUST00000113809; OTTMUST00000113810; OTTMUST00000113811; OTTMUST00000113813; OTTMUST00000113814; OTTMUST00000113815; GENSCAN00000032349;…	RefSeq; ENSEMBL; GenBank; Havana transcript; NONCODE; UCSC Genes	Mus musculus protein-L-isoaspartate (D-aspartate) O-methyltransferase domain containing 1 (Pcmtd1), mRNA.; PREDICTED: Mus musculus protein-L-isoaspartate (D-aspartate) O-methyltransferase domain containing 1 (Pcmtd1), transcript variant X2, mRNA.; PREDICTED: Mus musculus protein-L-isoaspartate (D-aspartate) O-methyltransferase domain containing 1 (Pcmtd1), transcript variant X3, mRNA.; PREDICTED:…	chr1	NM_183028; XM_006495535; XM_006495536; XR_373188; ENSMUST00000061280; ENSMUST00000182114; ENSMUST00000182388; ENSMUST00000182675; ENSMUST00000182823; ENSMUST00000182892; ENSMUST00000183204; BC052741; BC064801; BC110360; BC117941; BC117942; OTTMUST00000113805; OTTMUST00000113809; OTTMUST00000113810; OTTMUST00000113811; OTTMUST00000113813; OTTMUST00000113814; OTTMUST00000113815	GO:0006464; GO:0006479; GO:0008150; GO:0032259	cellular protein modification process; protein methylation; biological_process; methylation	inferred from electronic annotation; no biological data available	NM_183028; XM_006495535; XM_006495536; XR_373188; ENSMUST00000061280; ENSMUST00000182114; ENSMUST00000182388; ENSMUST00000182675; ENSMUST00000182823; ENSMUST00000182892; ENSMUST00000183204; BC052741; BC064801; BC110360; BC117941; BC117942; OTTMUST00000113805; OTTMUST00000113809; OTTMUST00000113810; OTTMUST00000113811; OTTMUST00000113813; OTTMUST00000113814; OTTMUST00000113815	GO:0005737; GO:0005575	cytoplasm; cellular_component	inferred from electronic annotation; no biological data available	NM_183028; XM_006495535; XM_006495536; XR_373188; ENSMUST00000061280; ENSMUST00000182114; ENSMUST00000182388; ENSMUST00000182675; ENSMUST00000182823; ENSMUST00000182892; ENSMUST00000183204; BC052741; BC064801; BC110360; BC117941; BC117942; OTTMUST00000113805; OTTMUST00000113809; OTTMUST00000113810; OTTMUST00000113811; OTTMUST00000113813; OTTMUST00000113814; OTTMUST00000113815	GO:0004719; GO:0003674; GO:0008168; GO:0016740	protein-L-isoaspartate (D-aspartate) O-methyltransferase activity; molecular_function; methyltransferase activity; transferase activity	inferred from electronic annotation; no biological data available				ENSMUST00000061280; OTTMUST00000113805	Pfam	IPR000682	Protein-L-isoaspartate(D-aspartate) O-methyltransferase	main
10344713	6.1	6.06	5.89	6.21	5.9	5.99	Gm9826	predicted gene 9826 [Source:MGI Symbol;Acc:MGI:3642725]	ENSMUST00000029124; GENSCAN00000032342; OTTMUST00000127622; NM_001304528; NM_016661; ENSMUST00000054607; ENSMUST00000059524; BC015304; BC086781; BC108367; L32836; OTTMUST00000038111; ENSMUST00000137242; OTTMUST00000038113; XR_883213; ENSMUST00000118618; GENSCAN00000003625; GENSCAN00000007067; uc008nka.2; GENSCAN00000028211; OTTMUST00000042980	ENSEMBL; Havana transcript; RefSeq; GenBank; UCSC Genes	predicted gene 9826 [gene_biotype:processed_pseudogene transcript_biotype:processed_pseudogene]; cdna:genscan chromosome:GRCm38:1:7177739:7179037:1 transcript_biotype:protein_coding; S-adenosylhomocysteine hydrolase (Ahcy) pseudogene[gene_biotype:processed_pseudogene transcript_biotype:processed_pseudogene]; Mus musculus predicted gene 4737 (Gm4737), mRNA.; Mus musculus S-adenosylhomocysteine hyd…	chr1																				main
10344715	4.8	5.3	5.43	5.11	4.98	4.95	Gm30414	predicted gene, 30414 [Source:MGI Symbol;Acc:MGI:5589573]	ENSMUST00000194886; KnowTID_00000008; NONMMUT000084	ENSEMBL; Luo lincRNA; NONCODE	predicted gene, 30414 [gene_biotype:lincRNA transcript_biotype:lincRNA]; Non-coding transcript identified by Luo, et al.; Non-coding transcript identified by NONCODE: Linc	chr1																				main
10344717	3.8	3.8	4.02	3.64	4.02	3.84	Gm24276	predicted gene, 24276 [Source:MGI Symbol;Acc:MGI:5454053]	ENSMUST00000102181; NONMMUT000092	ENSEMBL; NONCODE	predicted gene, 24276 [gene_biotype:miRNA transcript_biotype:miRNA]; Non-coding transcript identified by NONCODE	chr1																				main
10344719	5.46	5.54	5.75	5.59	5.69	5.53	Gm7445	predicted gene 7445 [Source:MGI Symbol;Acc:MGI:3644942]	ENSMUST00000192115; GENSCAN00000052550; OTTMUST00000128297; NM_001311135; NM_011279; XR_873989; XR_876443; ENSMUST00000057500; ENSMUST00000071301; ENSMUST00000128955; AF092877; BC011127; OTTMUST00000055285; OTTMUST00000055286; OTTMUST00000055287; ENSMUST00000151704; ENSMUST00000054760; XR_869662; NONMMUT000093; OTTMUST00000082937; GENSCAN00000011398; GENSCAN00000054518; BC089382; NONMMUT070539; u…	ENSEMBL; Havana transcript; RefSeq; GenBank; NONCODE; UCSC Genes	predicted gene 7445 [gene_biotype:processed_pseudogene transcript_biotype:processed_pseudogene]; cdna:genscan chromosome:GRCm38:1:8847114:8857042:1 transcript_biotype:protein_coding; RING-H2 zinc finger pseudogene[gene_biotype:processed_pseudogene transcript_biotype:processed_pseudogene]; Mus musculus ring finger protein 7 (Rnf7), transcript variant 2, mRNA.; Mus musculus ring finger protein 7 (R…	chr1																				main
10344721	1.72	1.68	1.72	1.65	1.72	1.69	Gm24765	predicted gene, 24765 [Source:MGI Symbol;Acc:MGI:5454542]	ENSMUST00000083691; NONMMUT000099	ENSEMBL; NONCODE	predicted gene, 24765 [gene_biotype:snRNA transcript_biotype:snRNA]; Non-coding transcript identified by NONCODE	chr1																				main
10344723	5	5.11	5.38	5.16	5.17	4.76	Rrs1	RRS1 ribosome biogenesis regulator homolog (S. cerevisiae)	NM_021511; ENSMUST00000072079; BC003481; BC055925; OTTMUST00000118821; uc007agk.2	RefSeq; ENSEMBL; GenBank; Havana transcript; UCSC Genes	Mus musculus RRS1 ribosome biogenesis regulator homolog (S. cerevisiae) (Rrs1), mRNA.; RRS1 ribosome biogenesis regulator homolog (S. cerevisiae) [gene_biotype:protein_coding transcript_biotype:protein_coding]; Mus musculus RRS1 ribosome biogenesis regulator homolog (S. cerevisiae), mRNA (cDNA clone MGC:6914 IMAGE:2811004), complete cds.; Mus musculus RRS1 ribosome biogenesis regulator homolog (S…	chr1	NM_021511; ENSMUST00000072079; BC003481; BC055925; OTTMUST00000118821	GO:0002244; GO:0007080; GO:0042254; GO:0000055; GO:0000447; GO:0042273	hematopoietic progenitor cell differentiation; mitotic metaphase plate congression; ribosome biogenesis; ribosomal large subunit export from nucleus; endonucleolytic cleavage in ITS1 to separate SSU-rRNA from 5.8S rRNA and LSU-rRNA from tricistronic rRNA transcript (SSU-rRNA, 5.8S rRNA, LSU-rRNA); ribosomal large subunit biogenesis	inferred from mutant phenotype; not recorded; inferred from electronic annotation	NM_021511; ENSMUST00000072079; BC003481; BC055925; OTTMUST00000118821	GO:0000794; GO:0005634; GO:0005730; GO:0005783; GO:0030687	condensed nuclear chromosome; nucleus; nucleolus; endoplasmic reticulum; preribosome, large subunit precursor	not recorded; inferred from direct assay; inferred from electronic annotation	NM_021511; ENSMUST00000072079; BC003481; BC055925; OTTMUST00000118821	GO:0005515; GO:0044822	protein binding; poly(A) RNA binding	inferred from physical interaction; not recorded; inferred from electronic annotation				ENSMUST00000072079; OTTMUST00000118821	Pfam	IPR007023	Ribosomal biogenesis regulatory protein	main
10344725	5.15	5.23	5.34	5.42	5.18	5.05	Adhfe1	alcohol dehydrogenase, iron containing, 1	NM_175236; NR_027664; XM_006495585; XM_006495586; XM_006495587; XM_011238408; ENSMUST00000027044; ENSMUST00000130927; ENSMUST00000144177; ENSMUST00000186467; ENSMUST00000190654; BC026584; OTTMUST00000053148; OTTMUST00000053149; OTTMUST00000053150; OTTMUST00000118822; OTTMUST00000118823; GENSCAN00000029944; uc007agl.2; uc007agm.2	RefSeq; ENSEMBL; GenBank; Havana transcript; UCSC Genes	Mus musculus alcohol dehydrogenase, iron containing, 1 (Adhfe1), transcript variant 1, mRNA.; Mus musculus alcohol dehydrogenase, iron containing, 1 (Adhfe1), transcript variant 2, non-coding RNA.; PREDICTED: Mus musculus alcohol dehydrogenase, iron containing, 1 (Adhfe1), transcript variant X1, mRNA.; PREDICTED: Mus musculus alcohol dehydrogenase, iron containing, 1 (Adhfe1), transcript variant …	chr1	NM_175236; NR_027664; XM_006495585; XM_006495586; XM_006495587; XM_011238408; ENSMUST00000027044; ENSMUST00000130927; ENSMUST00000144177; ENSMUST00000186467; ENSMUST00000190654; BC026584; OTTMUST00000053148; OTTMUST00000053149; OTTMUST00000053150; OTTMUST00000118822; OTTMUST00000118823	GO:0015993; GO:0055114	molecular hydrogen transport; oxidation-reduction process	not recorded; inferred from electronic annotation; inferred from sequence or structural similarity	NM_175236; NR_027664; XM_006495585; XM_006495586; XM_006495587; XM_011238408; ENSMUST00000027044; ENSMUST00000130927; ENSMUST00000144177; ENSMUST00000186467; ENSMUST00000190654; BC026584; OTTMUST00000053148; OTTMUST00000053149; OTTMUST00000053150; OTTMUST00000118822; OTTMUST00000118823	GO:0005739	mitochondrion	inferred from direct assay; inferred from electronic annotation	NM_175236; NR_027664; XM_006495585; XM_006495586; XM_006495587; XM_011238408; ENSMUST00000027044; ENSMUST00000130927; ENSMUST00000144177; ENSMUST00000186467; ENSMUST00000190654; BC026584; OTTMUST00000053148; OTTMUST00000053149; OTTMUST00000053150; OTTMUST00000118822; OTTMUST00000118823	GO:0016491; GO:0046872; GO:0047988	oxidoreductase activity; metal ion binding; hydroxyacid-oxoacid transhydrogenase activity	inferred from electronic annotation; not recorded; inferred from sequence or structural similarity				ENSMUST00000144177; ENSMUST00000190654; OTTMUST00000053148; OTTMUST00000118823	Pfam	IPR001670	Alcohol dehydrogenase, iron-type	main
10344741	9.16	9.75	9.11	9.8	9.03	9.8	Gm6161	predicted gene 6161 [Source:MGI Symbol;Acc:MGI:3644104]	ENSMUST00000121942; GENSCAN00000029937; OTTMUST00000051346; NM_053263; NM_146130; NM_198090; XM_011239516; XR_866271; XR_881047; ENSMUST00000090792; ENSMUST00000111961; ENSMUST00000111962; ENSMUST00000111964; ENSMUST00000164947; AB201711; AF463524; BC023828; BC023908; BC038364; BC057655; BC062198; BC064824; BC085474; BC116250; BC116251; BC157919; BC158038; OTTMUST00000032009; OTTMUST00000032010; …	ENSEMBL; Havana transcript; RefSeq; GenBank; UCSC Genes; NONCODE	predicted gene 6161 [gene_biotype:processed_pseudogene transcript_biotype:processed_pseudogene]; cdna:genscan chromosome:GRCm38:1:9574576:9624969:1 transcript_biotype:protein_coding; heterogeneous nuclear ribonucleoprotein A3 (Hnrpa3) pseudogene[gene_biotype:processed_pseudogene transcript_biotype:processed_pseudogene]; Mus musculus heterogeneous nuclear ribonucleoprotein A3 (Hnrnpa3), transcript…	chr1																				main
10344743	4.46	4.59	4.71	4.69	4.59	4.85	3110035E14Rik	RIKEN cDNA 3110035E14 gene	NM_178399; ENSMUST00000088666; BC066997; GENSCAN00000029937; OTTMUST00000054142; uc007agp.1	RefSeq; ENSEMBL; GenBank; Havana transcript; UCSC Genes	Mus musculus RIKEN cDNA 3110035E14 gene (3110035E14Rik), mRNA.; RIKEN cDNA 3110035E14 gene [gene_biotype:protein_coding transcript_biotype:protein_coding]; Mus musculus RIKEN cDNA 3110035E14 gene, mRNA (cDNA clone MGC:91354 IMAGE:5703513), complete cds.; cdna:genscan chromosome:GRCm38:1:9574576:9624969:1 transcript_biotype:protein_coding; novel protein, orthologue of human chromosome 8 open readi…	chr1	NM_178399; ENSMUST00000088666; BC066997; OTTMUST00000054142	GO:0008150	biological_process	no biological data available	NM_178399; ENSMUST00000088666; BC066997; OTTMUST00000054142	GO:0005575	cellular_component	no biological data available	NM_178399; ENSMUST00000088666; BC066997; OTTMUST00000054142	GO:0003674	molecular_function	no biological data available				ENSMUST00000088666	Pfam	IPR027900	Protein of unknown function DUF4648	main
10344750	7.47	7.69	7.09	7.27	7.07	7.39	Sgk3	serum/glucocorticoid regulated kinase 3	NM_001037759; NM_133220; NM_177547; ENSMUST00000097826; ENSMUST00000166384; ENSMUST00000168907; ENSMUST00000171265; ENSMUST00000188298; ENSMUST00000188486; ENSMUST00000188625; ENSMUST00000188738; ENSMUST00000188782; ENSMUST00000188830; ENSMUST00000189050; ENSMUST00000191338; AF312007; BC018363; OTTMUST00000118855; OTTMUST00000118856; OTTMUST00000118857; OTTMUST00000118859; OTTMUST00000118860; OTT…	RefSeq; ENSEMBL; GenBank; Havana transcript; NONCODE; UCSC Genes	Mus musculus serum/glucocorticoid regulated kinase 3 (Sgk3), transcript variant 3, mRNA.; Mus musculus serum/glucocorticoid regulated kinase 3 (Sgk3), transcript variant 1, mRNA.; Mus musculus serum/glucocorticoid regulated kinase 3 (Sgk3), transcript variant 2, mRNA.; serum/glucocorticoid regulated kinase 3 [gene_biotype:protein_coding transcript_biotype:protein_coding]; serum/glucocorticoid reg…	chr1	NM_001037759; NM_133220; NM_177547; ENSMUST00000097826; ENSMUST00000166384; ENSMUST00000168907; ENSMUST00000171265; ENSMUST00000188298; ENSMUST00000188486; ENSMUST00000188625; ENSMUST00000188738; ENSMUST00000188782; ENSMUST00000188830; ENSMUST00000189050; ENSMUST00000191338; AF312007; BC018363; OTTMUST00000118855; OTTMUST00000118856; OTTMUST00000118857; OTTMUST00000118859; OTTMUST00000118860; OTT…	GO:0006468; GO:0016310; GO:2001240; GO:0001558; GO:0006883; GO:0010765; GO:0018105; GO:0032411; GO:0035556; GO:0042127	protein phosphorylation; phosphorylation; negative regulation of extrinsic apoptotic signaling pathway in absence of ligand; regulation of cell growth; cellular sodium ion homeostasis; positive regulation of sodium ion transport; peptidyl-serine phosphorylation; positive regulation of transporter activity; intracellular signal transduction; regulation of cell proliferation	inferred from electronic annotation; inferred from direct assay	NM_001037759; NM_133220; NM_177547; ENSMUST00000097826; ENSMUST00000166384; ENSMUST00000168907; ENSMUST00000171265; ENSMUST00000188298; ENSMUST00000188486; ENSMUST00000188625; ENSMUST00000188738; ENSMUST00000188782; ENSMUST00000188830; ENSMUST00000189050; ENSMUST00000191338; AF312007; BC018363; OTTMUST00000118855; OTTMUST00000118856; OTTMUST00000118857; OTTMUST00000118859; OTTMUST00000118860; OTT…	GO:0005768; GO:0016023; GO:0031410; GO:0005769; GO:0055037	endosome; cytoplasmic membrane-bounded vesicle; cytoplasmic vesicle; early endosome; recycling endosome	inferred from electronic annotation; inferred from direct assay								ENSMUST00000097826; ENSMUST00000166384; ENSMUST00000168907; ENSMUST00000171265; ENSMUST00000188298; ENSMUST00000188738; ENSMUST00000188782; OTTMUST00000118855; OTTMUST00000118856; OTTMUST00000118857; OTTMUST00000118860; OTTMUST00000118861; OTTMUST00000118862; OTTMUST00000118865	Pfam	IPR000719; IPR001683; IPR017892; IPR001245	Protein kinase domain; Phox homologous domain; Protein kinase, C-terminal; Serine-threonine/tyrosine-protein kinase catalytic domain	main
10344772	4.36	4.59	4.62	4.48	4.57	4.5	Mcmdc2	minichromosome maintenance domain containing 2	NM_177722; XM_011238376; XM_011238377; XM_011238378; XM_011238379; XR_865162; XR_865163; ENSMUST00000052843; ENSMUST00000118098; ENSMUST00000125294; ENSMUST00000140948; ENSMUST00000171802; ENSMUST00000183059; OTTMUST00000051859; OTTMUST00000078009; OTTMUST00000078010; OTTMUST00000078011; OTTMUST00000113822; GENSCAN00000029933; uc007agz.1; uc011wie.1	RefSeq; ENSEMBL; Havana transcript; UCSC Genes	Mus musculus minichromosome maintenance domain containing 2 (Mcmdc2), mRNA.; PREDICTED: Mus musculus minichromosome maintenance domain containing 2 (Mcmdc2), transcript variant X1, mRNA.; PREDICTED: Mus musculus minichromosome maintenance domain containing 2 (Mcmdc2), transcript variant X2, mRNA.; PREDICTED: Mus musculus minichromosome maintenance domain containing 2 (Mcmdc2), transcript variant …	chr1	NM_177722; XM_011238376; XM_011238377; XM_011238378; XM_011238379; XR_865162; XR_865163; ENSMUST00000052843; ENSMUST00000118098; ENSMUST00000125294; ENSMUST00000140948; ENSMUST00000171802; ENSMUST00000183059; OTTMUST00000051859; OTTMUST00000078009; OTTMUST00000078010; OTTMUST00000078011; OTTMUST00000113822	GO:0006260; GO:0008150	DNA replication; biological_process	inferred from electronic annotation; no biological data available	NM_177722; XM_011238376; XM_011238377; XM_011238378; XM_011238379; XR_865162; XR_865163; ENSMUST00000052843; ENSMUST00000118098; ENSMUST00000125294; ENSMUST00000140948; ENSMUST00000171802; ENSMUST00000183059; OTTMUST00000051859; OTTMUST00000078009; OTTMUST00000078010; OTTMUST00000078011; OTTMUST00000113822	GO:0005575	cellular_component	no biological data available	NM_177722; XM_011238376; XM_011238377; XM_011238378; XM_011238379; XR_865162; XR_865163; ENSMUST00000052843; ENSMUST00000118098; ENSMUST00000125294; ENSMUST00000140948; ENSMUST00000171802; ENSMUST00000183059; OTTMUST00000051859; OTTMUST00000078009; OTTMUST00000078010; OTTMUST00000078011; OTTMUST00000113822	GO:0003677; GO:0005524; GO:0003674	DNA binding; ATP binding; molecular_function	inferred from electronic annotation; no biological data available				ENSMUST00000140948; ENSMUST00000171802; OTTMUST00000078011	Pfam	IPR001208	MCM domain	main
10344789	6.24	5.83	5.67	5.8	6.34	6.41	Cspp1	centrosome and spindle pole associated protein 1	NM_026493; XM_006495479; XM_006495481; XM_006495482; XM_006495483; XM_006495484; XM_006495485; XM_006495486; XM_006495487; XM_006495488; XM_011238365; ENSMUST00000071087; ENSMUST00000117415; ENSMUST00000118263; ENSMUST00000119714; ENSMUST00000122156; ENSMUST00000134716; ENSMUST00000143606; ENSMUST00000149214; ENSMUST00000155974; ENSMUST00000186294; ENSMUST00000190063; ENSMUST00000191012; ENSMUST0…	RefSeq; ENSEMBL; GenBank; Havana transcript; UCSC Genes	Mus musculus centrosome and spindle pole associated protein 1 (Cspp1), mRNA.; PREDICTED: Mus musculus centrosome and spindle pole associated protein 1 (Cspp1), transcript variant X1, mRNA.; PREDICTED: Mus musculus centrosome and spindle pole associated protein 1 (Cspp1), transcript variant X2, mRNA.; PREDICTED: Mus musculus centrosome and spindle pole associated protein 1 (Cspp1), transcript vari…	chr1									NM_026493; XM_006495479; XM_006495481; XM_006495482; XM_006495483; XM_006495484; XM_006495485; XM_006495486; XM_006495487; XM_006495488; XM_011238365; ENSMUST00000071087; ENSMUST00000117415; ENSMUST00000118263; ENSMUST00000119714; ENSMUST00000122156; ENSMUST00000134716; ENSMUST00000143606; ENSMUST00000149214; ENSMUST00000155974; ENSMUST00000186294; ENSMUST00000190063; ENSMUST00000191012; ENSMUST0…	GO:0005515	protein binding	inferred from physical interaction; inferred from electronic annotation								main
10344797	7.36	7.5	7.32	7.29	7.53	7.22	Cspp1	centrosome and spindle pole associated protein 1	XM_006495482; XM_006495483; XM_006495484; XM_006495486; ENSMUST00000118263; ENSMUST00000119714; ENSMUST00000122156; ENSMUST00000134716; ENSMUST00000190063; ENSMUST00000191521; OTTMUST00000067777; OTTMUST00000067946; OTTMUST00000067947; OTTMUST00000067950; OTTMUST00000118988; OTTMUST00000118989; uc007ahj.1; uc007ahk.1; uc007ahl.1	RefSeq; ENSEMBL; Havana transcript; UCSC Genes	PREDICTED: Mus musculus centrosome and spindle pole associated protein 1 (Cspp1), transcript variant X4, mRNA.; PREDICTED: Mus musculus centrosome and spindle pole associated protein 1 (Cspp1), transcript variant X5, mRNA.; PREDICTED: Mus musculus centrosome and spindle pole associated protein 1 (Cspp1), transcript variant X6, mRNA.; PREDICTED: Mus musculus centrosome and spindle pole associated …	chr1	XM_006495482; XM_006495483; XM_006495484; XM_006495486; ENSMUST00000118263; ENSMUST00000119714; ENSMUST00000122156; ENSMUST00000134716; ENSMUST00000190063; ENSMUST00000191521; OTTMUST00000067777; OTTMUST00000067946; OTTMUST00000067947; OTTMUST00000067950; OTTMUST00000118988; OTTMUST00000118989	GO:0032467; GO:0051781	positive regulation of cytokinesis; positive regulation of cell division	not recorded; inferred from electronic annotation; inferred from sequence or structural similarity	XM_006495482; XM_006495483; XM_006495484; XM_006495486; ENSMUST00000118263; ENSMUST00000119714; ENSMUST00000122156; ENSMUST00000134716; ENSMUST00000190063; ENSMUST00000191521; OTTMUST00000067777; OTTMUST00000067946; OTTMUST00000067947; OTTMUST00000067950; OTTMUST00000118988; OTTMUST00000118989	GO:0000922; GO:0005654; GO:0005737; GO:0005813; GO:0005819; GO:0005856; GO:0005874; GO:0005815	spindle pole; nucleoplasm; cytoplasm; centrosome; spindle; cytoskeleton; microtubule; microtubule organizing center	inferred from direct assay; not recorded; inferred from electronic annotation; inferred from sequence or structural similarity	XM_006495482; XM_006495483; XM_006495484; XM_006495486; ENSMUST00000118263; ENSMUST00000119714; ENSMUST00000122156; ENSMUST00000134716; ENSMUST00000190063; ENSMUST00000191521; OTTMUST00000067777; OTTMUST00000067946; OTTMUST00000067947; OTTMUST00000067950; OTTMUST00000118988; OTTMUST00000118989	GO:0005515	protein binding	inferred from physical interaction								main
10344799	7.4	7.38	7.34	7.26	7.52	7.4	Cspp1	centrosome and spindle pole associated protein 1	NM_026493; XM_006495479; XM_006495481; XM_006495482; XM_006495483; XM_006495484; XM_006495486; XM_006495487; XM_006495488; XM_006495489; XM_011238365; ENSMUST00000071087; ENSMUST00000153804; ENSMUST00000186294; ENSMUST00000188249; ENSMUST00000188449; ENSMUST00000190318; BC151042; FJ008676; OTTMUST00000067846; OTTMUST00000067966; OTTMUST00000118990; OTTMUST00000118991; OTTMUST00000118992; OTTMUST0…	RefSeq; ENSEMBL; GenBank; Havana transcript; NONCODE; UCSC Genes	Mus musculus centrosome and spindle pole associated protein 1 (Cspp1), mRNA.; PREDICTED: Mus musculus centrosome and spindle pole associated protein 1 (Cspp1), transcript variant X1, mRNA.; PREDICTED: Mus musculus centrosome and spindle pole associated protein 1 (Cspp1), transcript variant X2, mRNA.; PREDICTED: Mus musculus centrosome and spindle pole associated protein 1 (Cspp1), transcript vari…	chr1	NM_026493; XM_006495479; XM_006495481; XM_006495482; XM_006495483; XM_006495484; XM_006495486; XM_006495487; XM_006495488; XM_006495489; XM_011238365; ENSMUST00000071087; ENSMUST00000153804; ENSMUST00000186294; ENSMUST00000188249; ENSMUST00000188449; ENSMUST00000190318; BC151042; FJ008676; OTTMUST00000067846; OTTMUST00000067966; OTTMUST00000118990; OTTMUST00000118991; OTTMUST00000118992; OTTMUST0…	GO:0032467; GO:0051781	positive regulation of cytokinesis; positive regulation of cell division	not recorded; inferred from electronic annotation; inferred from sequence or structural similarity					NM_026493; XM_006495479; XM_006495481; XM_006495482; XM_006495483; XM_006495484; XM_006495486; XM_006495487; XM_006495488; XM_006495489; XM_011238365; ENSMUST00000071087; ENSMUST00000153804; ENSMUST00000186294; ENSMUST00000188249; ENSMUST00000188449; ENSMUST00000190318; BC151042; FJ008676; OTTMUST00000067846; OTTMUST00000067966; OTTMUST00000118990; OTTMUST00000118991; OTTMUST00000118992; OTTMUST0…	GO:0005515	protein binding	inferred from physical interaction; inferred from electronic annotation								main
10344801	5.66	5.44	5.35	5.37	5.74	5.93	Cspp1	centrosome and spindle pole associated protein 1	NM_026493; XM_006495479; XM_006495481; XM_006495482; XM_006495483; XM_006495484; XM_006495486; XM_006495487; XM_006495488; XM_006495489; XM_011238365; ENSMUST00000071087; ENSMUST00000153804; ENSMUST00000186294; ENSMUST00000188249; ENSMUST00000188449; BC151042; FJ008676; FJ008677; OTTMUST00000067846; OTTMUST00000067966; OTTMUST00000118990; OTTMUST00000118992; OTTMUST00000118993; GENSCAN00000031241…	RefSeq; ENSEMBL; GenBank; Havana transcript; UCSC Genes	Mus musculus centrosome and spindle pole associated protein 1 (Cspp1), mRNA.; PREDICTED: Mus musculus centrosome and spindle pole associated protein 1 (Cspp1), transcript variant X1, mRNA.; PREDICTED: Mus musculus centrosome and spindle pole associated protein 1 (Cspp1), transcript variant X2, mRNA.; PREDICTED: Mus musculus centrosome and spindle pole associated protein 1 (Cspp1), transcript vari…	chr1	NM_026493; XM_006495479; XM_006495481; XM_006495482; XM_006495483; XM_006495484; XM_006495486; XM_006495487; XM_006495488; XM_006495489; XM_011238365; ENSMUST00000071087; ENSMUST00000153804; ENSMUST00000186294; ENSMUST00000188249; ENSMUST00000188449; BC151042; FJ008676; FJ008677; OTTMUST00000067846; OTTMUST00000067966; OTTMUST00000118990; OTTMUST00000118992; OTTMUST00000118993	GO:0032467; GO:0051781	positive regulation of cytokinesis; positive regulation of cell division	not recorded; inferred from electronic annotation; inferred from sequence or structural similarity					NM_026493; XM_006495479; XM_006495481; XM_006495482; XM_006495483; XM_006495484; XM_006495486; XM_006495487; XM_006495488; XM_006495489; XM_011238365; ENSMUST00000071087; ENSMUST00000153804; ENSMUST00000186294; ENSMUST00000188249; ENSMUST00000188449; BC151042; FJ008676; FJ008677; OTTMUST00000067846; OTTMUST00000067966; OTTMUST00000118990; OTTMUST00000118992; OTTMUST00000118993	GO:0005515	protein binding	inferred from physical interaction; inferred from electronic annotation								main
10344803	5.57	5.46	5.6	5.49	5.91	5.98	Cspp1	centrosome and spindle pole associated protein 1	NM_026493; XM_006495479; XM_006495481; XM_006495482; XM_006495483; XM_006495484; XM_006495486; XM_006495487; XM_006495488; XM_006495489; XM_011238365; ENSMUST00000071087; ENSMUST00000153804; ENSMUST00000186294; ENSMUST00000188249; ENSMUST00000188449; BC151042; FJ008676; FJ008677; OTTMUST00000067846; OTTMUST00000067966; OTTMUST00000118990; OTTMUST00000118992; OTTMUST00000118993; GENSCAN00000031241…	RefSeq; ENSEMBL; GenBank; Havana transcript; UCSC Genes	Mus musculus centrosome and spindle pole associated protein 1 (Cspp1), mRNA.; PREDICTED: Mus musculus centrosome and spindle pole associated protein 1 (Cspp1), transcript variant X1, mRNA.; PREDICTED: Mus musculus centrosome and spindle pole associated protein 1 (Cspp1), transcript variant X2, mRNA.; PREDICTED: Mus musculus centrosome and spindle pole associated protein 1 (Cspp1), transcript vari…	chr1	NM_026493; XM_006495479; XM_006495481; XM_006495482; XM_006495483; XM_006495484; XM_006495486; XM_006495487; XM_006495488; XM_006495489; XM_011238365; ENSMUST00000071087; ENSMUST00000153804; ENSMUST00000186294; ENSMUST00000188249; ENSMUST00000188449; BC151042; FJ008676; FJ008677; OTTMUST00000067846; OTTMUST00000067966; OTTMUST00000118990; OTTMUST00000118992; OTTMUST00000118993	GO:0032467; GO:0051781	positive regulation of cytokinesis; positive regulation of cell division	not recorded; inferred from electronic annotation; inferred from sequence or structural similarity					NM_026493; XM_006495479; XM_006495481; XM_006495482; XM_006495483; XM_006495484; XM_006495486; XM_006495487; XM_006495488; XM_006495489; XM_011238365; ENSMUST00000071087; ENSMUST00000153804; ENSMUST00000186294; ENSMUST00000188249; ENSMUST00000188449; BC151042; FJ008676; FJ008677; OTTMUST00000067846; OTTMUST00000067966; OTTMUST00000118990; OTTMUST00000118992; OTTMUST00000118993	GO:0005515	protein binding	inferred from physical interaction; inferred from electronic annotation								main
10344805	4.43	4.12	3.85	4.24	4.63	4.6	Cspp1	centrosome and spindle pole associated protein 1	NM_026493; XM_006495479; XM_006495481; XM_006495482; XM_006495483; XM_006495484; XM_006495486; XM_006495487; XM_006495488; XM_006495489; XM_011238365; ENSMUST00000071087; ENSMUST00000153804; ENSMUST00000186294; ENSMUST00000188249; ENSMUST00000188449; BC151042; FJ008677; OTTMUST00000067846; OTTMUST00000067966; OTTMUST00000118990; OTTMUST00000118992; OTTMUST00000118993; FJ008676; uc007ahi.1; uc011w…	RefSeq; ENSEMBL; GenBank; Havana transcript; UCSC Genes	Mus musculus centrosome and spindle pole associated protein 1 (Cspp1), mRNA.; PREDICTED: Mus musculus centrosome and spindle pole associated protein 1 (Cspp1), transcript variant X1, mRNA.; PREDICTED: Mus musculus centrosome and spindle pole associated protein 1 (Cspp1), transcript variant X2, mRNA.; PREDICTED: Mus musculus centrosome and spindle pole associated protein 1 (Cspp1), transcript vari…	chr1	NM_026493; XM_006495479; XM_006495481; XM_006495482; XM_006495483; XM_006495484; XM_006495486; XM_006495487; XM_006495488; XM_006495489; XM_011238365; ENSMUST00000071087; ENSMUST00000153804; ENSMUST00000186294; ENSMUST00000188249; ENSMUST00000188449; BC151042; FJ008677; OTTMUST00000067846; OTTMUST00000067966; OTTMUST00000118990; OTTMUST00000118992; OTTMUST00000118993; FJ008676	GO:0032467; GO:0051781	positive regulation of cytokinesis; positive regulation of cell division	not recorded; inferred from electronic annotation; inferred from sequence or structural similarity					NM_026493; XM_006495479; XM_006495481; XM_006495482; XM_006495483; XM_006495484; XM_006495486; XM_006495487; XM_006495488; XM_006495489; XM_011238365; ENSMUST00000071087; ENSMUST00000153804; ENSMUST00000186294; ENSMUST00000188249; ENSMUST00000188449; BC151042; FJ008677; OTTMUST00000067846; OTTMUST00000067966; OTTMUST00000118990; OTTMUST00000118992; OTTMUST00000118993; FJ008676	GO:0005515	protein binding	inferred from physical interaction; inferred from electronic annotation								main
10344807	5.96	5.8	5.8	5.82	5.86	6.06	Cspp1	centrosome and spindle pole associated protein 1	NM_026493; XM_006495479; XM_006495481; XM_006495482; XM_006495483; XM_006495484; XM_006495486; XM_006495487; XM_006495488; XM_011238365; ENSMUST00000071087; ENSMUST00000186294; BC151042; FJ008676; OTTMUST00000067846; OTTMUST00000118990; ENSMUST00000188249; OTTMUST00000118992; GENSCAN00000031241; uc007ahi.1; uc011wih.1	RefSeq; ENSEMBL; GenBank; Havana transcript; UCSC Genes	Mus musculus centrosome and spindle pole associated protein 1 (Cspp1), mRNA.; PREDICTED: Mus musculus centrosome and spindle pole associated protein 1 (Cspp1), transcript variant X1, mRNA.; PREDICTED: Mus musculus centrosome and spindle pole associated protein 1 (Cspp1), transcript variant X2, mRNA.; PREDICTED: Mus musculus centrosome and spindle pole associated protein 1 (Cspp1), transcript vari…	chr1	NM_026493; XM_006495479; XM_006495481; XM_006495482; XM_006495483; XM_006495484; XM_006495486; XM_006495487; XM_006495488; XM_011238365; ENSMUST00000071087; ENSMUST00000186294; BC151042; FJ008676; OTTMUST00000067846; OTTMUST00000118990; ENSMUST00000188249; OTTMUST00000118992	GO:0032467; GO:0051781	positive regulation of cytokinesis; positive regulation of cell division	not recorded; inferred from electronic annotation; inferred from sequence or structural similarity	NM_026493; XM_006495479; XM_006495481; XM_006495482; XM_006495483; XM_006495484; XM_006495486; XM_006495487; XM_006495488; XM_011238365; ENSMUST00000071087; ENSMUST00000186294; BC151042; FJ008676; OTTMUST00000067846; OTTMUST00000118990; ENSMUST00000188249; OTTMUST00000118992	GO:0000922; GO:0005654; GO:0005737; GO:0005813; GO:0005819; GO:0005856; GO:0005874; GO:0005815	spindle pole; nucleoplasm; cytoplasm; centrosome; spindle; cytoskeleton; microtubule; microtubule organizing center	inferred from direct assay; not recorded; inferred from electronic annotation; inferred from sequence or structural similarity	NM_026493; XM_006495479; XM_006495481; XM_006495482; XM_006495483; XM_006495484; XM_006495486; XM_006495487; XM_006495488; XM_011238365; ENSMUST00000071087; ENSMUST00000186294; BC151042; FJ008676; OTTMUST00000067846; OTTMUST00000118990; ENSMUST00000188249; OTTMUST00000118992	GO:0005515	protein binding	inferred from physical interaction; inferred from electronic annotation								main
10344809	5.87	5.58	5.74	5.87	5.87	6	Cspp1	centrosome and spindle pole associated protein 1	NM_026493; XM_006495479; XM_006495481; XM_006495482; XM_006495483; XM_006495484; XM_006495485; XM_006495486; XM_006495487; XM_006495488; XM_006495489; XM_011238365; ENSMUST00000071087; ENSMUST00000123261; ENSMUST00000186294; ENSMUST00000188449; BC151042; FJ008676; OTTMUST00000067846; OTTMUST00000067967; OTTMUST00000118990; OTTMUST00000118993; FJ008677; GENSCAN00000031241; NONMMUT000142; uc007ahi.…	RefSeq; ENSEMBL; GenBank; Havana transcript; NONCODE; UCSC Genes	Mus musculus centrosome and spindle pole associated protein 1 (Cspp1), mRNA.; PREDICTED: Mus musculus centrosome and spindle pole associated protein 1 (Cspp1), transcript variant X1, mRNA.; PREDICTED: Mus musculus centrosome and spindle pole associated protein 1 (Cspp1), transcript variant X2, mRNA.; PREDICTED: Mus musculus centrosome and spindle pole associated protein 1 (Cspp1), transcript vari…	chr1	NM_026493; XM_006495479; XM_006495481; XM_006495482; XM_006495483; XM_006495484; XM_006495485; XM_006495486; XM_006495487; XM_006495488; XM_006495489; XM_011238365; ENSMUST00000071087; ENSMUST00000123261; ENSMUST00000186294; ENSMUST00000188449; BC151042; FJ008676; OTTMUST00000067846; OTTMUST00000067967; OTTMUST00000118990; OTTMUST00000118993; FJ008677	GO:0032467; GO:0051781	positive regulation of cytokinesis; positive regulation of cell division	not recorded; inferred from electronic annotation; inferred from sequence or structural similarity					NM_026493; XM_006495479; XM_006495481; XM_006495482; XM_006495483; XM_006495484; XM_006495485; XM_006495486; XM_006495487; XM_006495488; XM_006495489; XM_011238365; ENSMUST00000071087; ENSMUST00000123261; ENSMUST00000186294; ENSMUST00000188449; BC151042; FJ008676; OTTMUST00000067846; OTTMUST00000067967; OTTMUST00000118990; OTTMUST00000118993; FJ008677	GO:0005515	protein binding	inferred from physical interaction; inferred from electronic annotation								main
10344811	7.25	7.27	7.26	7.21	7.27	7.08	Cspp1	centrosome and spindle pole associated protein 1	NM_026493; XM_006495479; XM_006495481; XM_006495482; XM_006495483; XM_006495484; XM_006495485; XM_006495486; XM_006495487; XM_006495488; XM_006495489; XM_011238365; ENSMUST00000071087; ENSMUST00000123261; ENSMUST00000186294; ENSMUST00000188449; BC151042; FJ008676; OTTMUST00000067846; OTTMUST00000067967; OTTMUST00000118990; OTTMUST00000118993; GENSCAN00000031241; NONMMUT000142; uc007ahi.1; uc011wi…	RefSeq; ENSEMBL; GenBank; Havana transcript; NONCODE; UCSC Genes	Mus musculus centrosome and spindle pole associated protein 1 (Cspp1), mRNA.; PREDICTED: Mus musculus centrosome and spindle pole associated protein 1 (Cspp1), transcript variant X1, mRNA.; PREDICTED: Mus musculus centrosome and spindle pole associated protein 1 (Cspp1), transcript variant X2, mRNA.; PREDICTED: Mus musculus centrosome and spindle pole associated protein 1 (Cspp1), transcript vari…	chr1	NM_026493; XM_006495479; XM_006495481; XM_006495482; XM_006495483; XM_006495484; XM_006495485; XM_006495486; XM_006495487; XM_006495488; XM_006495489; XM_011238365; ENSMUST00000071087; ENSMUST00000123261; ENSMUST00000186294; ENSMUST00000188449; BC151042; FJ008676; OTTMUST00000067846; OTTMUST00000067967; OTTMUST00000118990; OTTMUST00000118993	GO:0032467; GO:0051781	positive regulation of cytokinesis; positive regulation of cell division	not recorded; inferred from electronic annotation; inferred from sequence or structural similarity	NM_026493; XM_006495479; XM_006495481; XM_006495482; XM_006495483; XM_006495484; XM_006495485; XM_006495486; XM_006495487; XM_006495488; XM_006495489; XM_011238365; ENSMUST00000071087; ENSMUST00000123261; ENSMUST00000186294; ENSMUST00000188449; BC151042; FJ008676; OTTMUST00000067846; OTTMUST00000067967; OTTMUST00000118990; OTTMUST00000118993	GO:0000922; GO:0005654; GO:0005737; GO:0005813; GO:0005819; GO:0005856; GO:0005874; GO:0005815	spindle pole; nucleoplasm; cytoplasm; centrosome; spindle; cytoskeleton; microtubule; microtubule organizing center	inferred from direct assay; not recorded; inferred from electronic annotation; inferred from sequence or structural similarity	NM_026493; XM_006495479; XM_006495481; XM_006495482; XM_006495483; XM_006495484; XM_006495485; XM_006495486; XM_006495487; XM_006495488; XM_006495489; XM_011238365; ENSMUST00000071087; ENSMUST00000123261; ENSMUST00000186294; ENSMUST00000188449; BC151042; FJ008676; OTTMUST00000067846; OTTMUST00000067967; OTTMUST00000118990; OTTMUST00000118993	GO:0005515	protein binding	inferred from physical interaction; inferred from electronic annotation								main
10344813	5.21	4.64	5.15	5.16	5.03	5.19	Cspp1	centrosome and spindle pole associated protein 1	NM_026493; XM_006495479; XM_006495481; XM_006495482; XM_006495483; XM_006495484; XM_006495485; XM_006495486; XM_006495487; XM_006495488; XM_006495489; XM_011238365; ENSMUST00000071087; ENSMUST00000123261; ENSMUST00000186294; BC151042; FJ008676; OTTMUST00000067846; OTTMUST00000067967; OTTMUST00000118990; ENSMUST00000188449; OTTMUST00000118993; GENSCAN00000031241; NONMMUT000142; uc007ahi.1; uc011wi…	RefSeq; ENSEMBL; GenBank; Havana transcript; NONCODE; UCSC Genes	Mus musculus centrosome and spindle pole associated protein 1 (Cspp1), mRNA.; PREDICTED: Mus musculus centrosome and spindle pole associated protein 1 (Cspp1), transcript variant X1, mRNA.; PREDICTED: Mus musculus centrosome and spindle pole associated protein 1 (Cspp1), transcript variant X2, mRNA.; PREDICTED: Mus musculus centrosome and spindle pole associated protein 1 (Cspp1), transcript vari…	chr1	NM_026493; XM_006495479; XM_006495481; XM_006495482; XM_006495483; XM_006495484; XM_006495485; XM_006495486; XM_006495487; XM_006495488; XM_006495489; XM_011238365; ENSMUST00000071087; ENSMUST00000123261; ENSMUST00000186294; BC151042; FJ008676; OTTMUST00000067846; OTTMUST00000067967; OTTMUST00000118990; ENSMUST00000188449; OTTMUST00000118993	GO:0032467; GO:0051781	positive regulation of cytokinesis; positive regulation of cell division	not recorded; inferred from electronic annotation; inferred from sequence or structural similarity	NM_026493; XM_006495479; XM_006495481; XM_006495482; XM_006495483; XM_006495484; XM_006495485; XM_006495486; XM_006495487; XM_006495488; XM_006495489; XM_011238365; ENSMUST00000071087; ENSMUST00000123261; ENSMUST00000186294; BC151042; FJ008676; OTTMUST00000067846; OTTMUST00000067967; OTTMUST00000118990; ENSMUST00000188449; OTTMUST00000118993	GO:0000922; GO:0005654; GO:0005737; GO:0005813; GO:0005819; GO:0005856; GO:0005874; GO:0005815	spindle pole; nucleoplasm; cytoplasm; centrosome; spindle; cytoskeleton; microtubule; microtubule organizing center	inferred from direct assay; not recorded; inferred from electronic annotation; inferred from sequence or structural similarity	NM_026493; XM_006495479; XM_006495481; XM_006495482; XM_006495483; XM_006495484; XM_006495485; XM_006495486; XM_006495487; XM_006495488; XM_006495489; XM_011238365; ENSMUST00000071087; ENSMUST00000123261; ENSMUST00000186294; BC151042; FJ008676; OTTMUST00000067846; OTTMUST00000067967; OTTMUST00000118990; ENSMUST00000188449; OTTMUST00000118993	GO:0005515	protein binding	inferred from physical interaction; inferred from electronic annotation								main
10344815	5.98	5.73	5.89	5.94	5.89	5.9	Cspp1	centrosome and spindle pole associated protein 1	NM_026493; XM_006495479; XM_006495481; XM_006495482; XM_006495483; XM_006495484; XM_006495485; XM_006495486; XM_006495487; XM_006495488; XM_006495489; XM_011238365; ENSMUST00000071087; ENSMUST00000185422; ENSMUST00000186294; BC151042; FJ008676; OTTMUST00000067846; OTTMUST00000118990; OTTMUST00000118994; GENSCAN00000031241; uc007ahi.1; uc011wih.1	RefSeq; ENSEMBL; GenBank; Havana transcript; UCSC Genes	Mus musculus centrosome and spindle pole associated protein 1 (Cspp1), mRNA.; PREDICTED: Mus musculus centrosome and spindle pole associated protein 1 (Cspp1), transcript variant X1, mRNA.; PREDICTED: Mus musculus centrosome and spindle pole associated protein 1 (Cspp1), transcript variant X2, mRNA.; PREDICTED: Mus musculus centrosome and spindle pole associated protein 1 (Cspp1), transcript vari…	chr1	NM_026493; XM_006495479; XM_006495481; XM_006495482; XM_006495483; XM_006495484; XM_006495485; XM_006495486; XM_006495487; XM_006495488; XM_006495489; XM_011238365; ENSMUST00000071087; ENSMUST00000185422; ENSMUST00000186294; BC151042; FJ008676; OTTMUST00000067846; OTTMUST00000118990; OTTMUST00000118994	GO:0032467; GO:0051781	positive regulation of cytokinesis; positive regulation of cell division	not recorded; inferred from electronic annotation; inferred from sequence or structural similarity	NM_026493; XM_006495479; XM_006495481; XM_006495482; XM_006495483; XM_006495484; XM_006495485; XM_006495486; XM_006495487; XM_006495488; XM_006495489; XM_011238365; ENSMUST00000071087; ENSMUST00000185422; ENSMUST00000186294; BC151042; FJ008676; OTTMUST00000067846; OTTMUST00000118990; OTTMUST00000118994	GO:0000922; GO:0005654; GO:0005737; GO:0005813; GO:0005819; GO:0005856; GO:0005874; GO:0005815	spindle pole; nucleoplasm; cytoplasm; centrosome; spindle; cytoskeleton; microtubule; microtubule organizing center	inferred from direct assay; not recorded; inferred from electronic annotation; inferred from sequence or structural similarity	NM_026493; XM_006495479; XM_006495481; XM_006495482; XM_006495483; XM_006495484; XM_006495485; XM_006495486; XM_006495487; XM_006495488; XM_006495489; XM_011238365; ENSMUST00000071087; ENSMUST00000185422; ENSMUST00000186294; BC151042; FJ008676; OTTMUST00000067846; OTTMUST00000118990; OTTMUST00000118994	GO:0005515	protein binding	inferred from physical interaction; inferred from electronic annotation								main
10344817	5.31	5.15	5.2	5.15	5.29	5.62	Cspp1	centrosome and spindle pole associated protein 1	NM_026493; XM_006495479; XM_006495482; XM_006495483; XM_006495484; XM_006495485; XM_006495486; XM_006495487; XM_006495488; XM_006495489; ENSMUST00000071087; ENSMUST00000190625; BC151042; OTTMUST00000067846; OTTMUST00000118995; uc007ahi.1	RefSeq; ENSEMBL; GenBank; Havana transcript; UCSC Genes	Mus musculus centrosome and spindle pole associated protein 1 (Cspp1), mRNA.; PREDICTED: Mus musculus centrosome and spindle pole associated protein 1 (Cspp1), transcript variant X1, mRNA.; PREDICTED: Mus musculus centrosome and spindle pole associated protein 1 (Cspp1), transcript variant X4, mRNA.; PREDICTED: Mus musculus centrosome and spindle pole associated protein 1 (Cspp1), transcript vari…	chr1	NM_026493; XM_006495479; XM_006495482; XM_006495483; XM_006495484; XM_006495485; XM_006495486; XM_006495487; XM_006495488; XM_006495489; ENSMUST00000071087; ENSMUST00000190625; BC151042; OTTMUST00000067846; OTTMUST00000118995	GO:0032467; GO:0051781	positive regulation of cytokinesis; positive regulation of cell division	not recorded; inferred from electronic annotation; inferred from sequence or structural similarity	NM_026493; XM_006495479; XM_006495482; XM_006495483; XM_006495484; XM_006495485; XM_006495486; XM_006495487; XM_006495488; XM_006495489; ENSMUST00000071087; ENSMUST00000190625; BC151042; OTTMUST00000067846; OTTMUST00000118995	GO:0000922; GO:0005654; GO:0005737; GO:0005813; GO:0005819; GO:0005856; GO:0005874; GO:0005815	spindle pole; nucleoplasm; cytoplasm; centrosome; spindle; cytoskeleton; microtubule; microtubule organizing center	inferred from direct assay; not recorded; inferred from electronic annotation; inferred from sequence or structural similarity	NM_026493; XM_006495479; XM_006495482; XM_006495483; XM_006495484; XM_006495485; XM_006495486; XM_006495487; XM_006495488; XM_006495489; ENSMUST00000071087; ENSMUST00000190625; BC151042; OTTMUST00000067846; OTTMUST00000118995	GO:0005515	protein binding	inferred from physical interaction; inferred from electronic annotation								main
10344819	5.58	5.09	5.18	5.01	5.4	5.42	Cspp1	centrosome and spindle pole associated protein 1	NM_026493; XM_006495479; XM_006495481; XM_006495482; XM_006495483; XM_006495484; XM_006495485; XM_006495486; XM_006495487; XM_006495488; XM_006495489; XM_011238365; ENSMUST00000071087; ENSMUST00000185422; ENSMUST00000186294; ENSMUST00000190625; BC151042; FJ008676; OTTMUST00000067846; OTTMUST00000118990; OTTMUST00000118994; OTTMUST00000118995; uc007ahi.1; uc011wih.1	RefSeq; ENSEMBL; GenBank; Havana transcript; UCSC Genes	Mus musculus centrosome and spindle pole associated protein 1 (Cspp1), mRNA.; PREDICTED: Mus musculus centrosome and spindle pole associated protein 1 (Cspp1), transcript variant X1, mRNA.; PREDICTED: Mus musculus centrosome and spindle pole associated protein 1 (Cspp1), transcript variant X2, mRNA.; PREDICTED: Mus musculus centrosome and spindle pole associated protein 1 (Cspp1), transcript vari…	chr1	NM_026493; XM_006495479; XM_006495481; XM_006495482; XM_006495483; XM_006495484; XM_006495485; XM_006495486; XM_006495487; XM_006495488; XM_006495489; XM_011238365; ENSMUST00000071087; ENSMUST00000185422; ENSMUST00000186294; ENSMUST00000190625; BC151042; FJ008676; OTTMUST00000067846; OTTMUST00000118990; OTTMUST00000118994; OTTMUST00000118995	GO:0032467; GO:0051781	positive regulation of cytokinesis; positive regulation of cell division	not recorded; inferred from electronic annotation; inferred from sequence or structural similarity	NM_026493; XM_006495479; XM_006495481; XM_006495482; XM_006495483; XM_006495484; XM_006495485; XM_006495486; XM_006495487; XM_006495488; XM_006495489; XM_011238365; ENSMUST00000071087; ENSMUST00000185422; ENSMUST00000186294; ENSMUST00000190625; BC151042; FJ008676; OTTMUST00000067846; OTTMUST00000118990; OTTMUST00000118994; OTTMUST00000118995	GO:0000922; GO:0005654; GO:0005737; GO:0005813; GO:0005819; GO:0005856; GO:0005874; GO:0005815	spindle pole; nucleoplasm; cytoplasm; centrosome; spindle; cytoskeleton; microtubule; microtubule organizing center	inferred from direct assay; not recorded; inferred from electronic annotation; inferred from sequence or structural similarity	NM_026493; XM_006495479; XM_006495481; XM_006495482; XM_006495483; XM_006495484; XM_006495485; XM_006495486; XM_006495487; XM_006495488; XM_006495489; XM_011238365; ENSMUST00000071087; ENSMUST00000185422; ENSMUST00000186294; ENSMUST00000190625; BC151042; FJ008676; OTTMUST00000067846; OTTMUST00000118990; OTTMUST00000118994; OTTMUST00000118995	GO:0005515	protein binding	inferred from physical interaction; inferred from electronic annotation								main
10344821	5.74	5.7	5.55	5.65	5.91	5.86	Cspp1	centrosome and spindle pole associated protein 1	NM_026493; XM_006495479; XM_006495481; XM_006495482; XM_006495483; XM_006495484; XM_006495485; XM_006495486; XM_006495487; XM_006495488; XM_006495489; XM_011238365; ENSMUST00000071087; ENSMUST00000128164; ENSMUST00000136283; ENSMUST00000136898; ENSMUST00000148663; ENSMUST00000186294; ENSMUST00000187226; BC055915; BC151042; FJ008676; OTTMUST00000067846; OTTMUST00000067968; OTTMUST00000067969; OTTM…	RefSeq; ENSEMBL; GenBank; Havana transcript; NONCODE; UCSC Genes	Mus musculus centrosome and spindle pole associated protein 1 (Cspp1), mRNA.; PREDICTED: Mus musculus centrosome and spindle pole associated protein 1 (Cspp1), transcript variant X1, mRNA.; PREDICTED: Mus musculus centrosome and spindle pole associated protein 1 (Cspp1), transcript variant X2, mRNA.; PREDICTED: Mus musculus centrosome and spindle pole associated protein 1 (Cspp1), transcript vari…	chr1	NM_026493; XM_006495479; XM_006495481; XM_006495482; XM_006495483; XM_006495484; XM_006495485; XM_006495486; XM_006495487; XM_006495488; XM_006495489; XM_011238365; ENSMUST00000071087; ENSMUST00000128164; ENSMUST00000136283; ENSMUST00000136898; ENSMUST00000148663; ENSMUST00000186294; ENSMUST00000187226; BC055915; BC151042; FJ008676; OTTMUST00000067846; OTTMUST00000067968; OTTMUST00000067969; OTTM…	GO:0032467; GO:0051781	positive regulation of cytokinesis; positive regulation of cell division	not recorded; inferred from electronic annotation; inferred from sequence or structural similarity					NM_026493; XM_006495479; XM_006495481; XM_006495482; XM_006495483; XM_006495484; XM_006495485; XM_006495486; XM_006495487; XM_006495488; XM_006495489; XM_011238365; ENSMUST00000071087; ENSMUST00000128164; ENSMUST00000136283; ENSMUST00000136898; ENSMUST00000148663; ENSMUST00000186294; ENSMUST00000187226; BC055915; BC151042; FJ008676; OTTMUST00000067846; OTTMUST00000067968; OTTMUST00000067969; OTTM…	GO:0005515	protein binding	inferred from physical interaction; inferred from electronic annotation								main
10344835	5.96	6.18	6.28	6.12	6.23	5.95	Gm28659	predicted gene 28659 [Source:MGI Symbol;Acc:MGI:5579365]	ENSMUST00000188013; GENSCAN00000031229; OTTMUST00000123159	ENSEMBL; Havana transcript	predicted gene 28659 [gene_biotype:processed_pseudogene transcript_biotype:processed_pseudogene]; cdna:genscan chromosome:GRCm38:1:10846075:10927525:1 transcript_biotype:protein_coding; ribosomal protein S2 (Rps2) pseudogene[gene_biotype:processed_pseudogene transcript_biotype:processed_pseudogene]	chr1																				main
10344837	4.39	4.33	4.47	4.35	4.52	4.54	Prex2	phosphatidylinositol-3,4,5-trisphosphate-dependent Rac exchange factor 2	NM_001033636; NM_029525; XM_006495441; XM_006495442; ENSMUST00000027056; ENSMUST00000187694; ENSMUST00000187745; ENSMUST00000188154; ENSMUST00000188189; ENSMUST00000189385; ENSMUST00000189822; ENSMUST00000190935; BC139253; BC139255; OTTMUST00000123246; OTTMUST00000123247; OTTMUST00000123248; OTTMUST00000123249; OTTMUST00000123250; OTTMUST00000123251; OTTMUST00000123252; OTTMUST00000123253; GENSCA…	RefSeq; ENSEMBL; GenBank; Havana transcript; NONCODE; UCSC Genes	Mus musculus phosphatidylinositol-3,4,5-trisphosphate-dependent Rac exchange factor 2 (Prex2), transcript variant 2, mRNA.; Mus musculus phosphatidylinositol-3,4,5-trisphosphate-dependent Rac exchange factor 2 (Prex2), transcript variant 1, mRNA.; PREDICTED: Mus musculus phosphatidylinositol-3,4,5-trisphosphate-dependent Rac exchange factor 2 (Prex2), transcript variant X1, mRNA.; PREDICTED: Mus …	chr1	NM_001033636; NM_029525; XM_006495441; XM_006495442; ENSMUST00000027056; ENSMUST00000187694; ENSMUST00000187745; ENSMUST00000188154; ENSMUST00000188189; ENSMUST00000189385; ENSMUST00000189822; ENSMUST00000190935; BC139253; BC139255; OTTMUST00000123246; OTTMUST00000123247; OTTMUST00000123248; OTTMUST00000123249; OTTMUST00000123250; OTTMUST00000123251; OTTMUST00000123252; OTTMUST00000123253	GO:0007186; GO:0008344; GO:0014065; GO:0035023; GO:0035556; GO:0043547; GO:0048813	G-protein coupled receptor signaling pathway; adult locomotory behavior; phosphatidylinositol 3-kinase signaling; regulation of Rho protein signal transduction; intracellular signal transduction; positive regulation of GTPase activity; dendrite morphogenesis	not recorded; inferred from mutant phenotype; inferred from electronic annotation	NM_001033636; NM_029525; XM_006495441; XM_006495442; ENSMUST00000027056; ENSMUST00000187694; ENSMUST00000187745; ENSMUST00000188154; ENSMUST00000188189; ENSMUST00000189385; ENSMUST00000189822; ENSMUST00000190935; BC139253; BC139255; OTTMUST00000123246; OTTMUST00000123247; OTTMUST00000123248; OTTMUST00000123249; OTTMUST00000123250; OTTMUST00000123251; OTTMUST00000123252; OTTMUST00000123253	GO:0005886; GO:0005622; GO:0016020; GO:0016021	plasma membrane; intracellular; membrane; integral component of membrane	inferred from direct assay; inferred from electronic annotation; inferred from mutant phenotype	NM_001033636; NM_029525; XM_006495441; XM_006495442; ENSMUST00000027056; ENSMUST00000187694; ENSMUST00000187745; ENSMUST00000188154; ENSMUST00000188189; ENSMUST00000189385; ENSMUST00000189822; ENSMUST00000190935; BC139253; BC139255; OTTMUST00000123246; OTTMUST00000123247; OTTMUST00000123248; OTTMUST00000123249; OTTMUST00000123250; OTTMUST00000123251; OTTMUST00000123252; OTTMUST00000123253	GO:0005085; GO:0005089; GO:0005096; GO:0030676	guanyl-nucleotide exchange factor activity; Rho guanyl-nucleotide exchange factor activity; GTPase activator activity; Rac guanyl-nucleotide exchange factor activity	inferred from electronic annotation; not recorded				ENSMUST00000027056; OTTMUST00000123246	Pfam	IPR000219; IPR000591; IPR001478	Dbl homology (DH) domain; DEP domain; PDZ domain	main
10344879	5.01	5.34	5.37	5.52	5.33	4.98	A830018L16Rik	RIKEN cDNA A830018L16 gene	NM_001160369; NM_001160370; NM_001160371; NM_001310451; NM_177173; XM_006495540; XM_006495541; XM_006495542; XM_006495543; XM_006495544; ENSMUST00000048613; ENSMUST00000135014; ENSMUST00000137824; ENSMUST00000141339; ENSMUST00000141512; ENSMUST00000142117; ENSMUST00000150870; ENSMUST00000171690; ENSMUST00000179089; ENSMUST00000191437; BC137903; BC145022; BC145023; GENSCAN00000021630; GENSCAN00000…	RefSeq; ENSEMBL; GenBank; NONCODE; Havana transcript; UCSC Genes	Mus musculus RIKEN cDNA A830018L16 gene (A830018L16Rik), transcript variant 1, mRNA.; Mus musculus RIKEN cDNA A830018L16 gene (A830018L16Rik), transcript variant 3, mRNA.; Mus musculus RIKEN cDNA A830018L16 gene (A830018L16Rik), transcript variant 4, mRNA.; Mus musculus RIKEN cDNA A830018L16 gene (A830018L16Rik), transcript variant 5, mRNA.; Mus musculus RIKEN cDNA A830018L16 gene (A830018L16Rik)…	chr1	NM_001160369; NM_001160370; NM_001160371; NM_001310451; NM_177173; XM_006495540; XM_006495541; XM_006495542; XM_006495543; XM_006495544; ENSMUST00000048613; ENSMUST00000135014; ENSMUST00000137824; ENSMUST00000141339; ENSMUST00000141512; ENSMUST00000142117; ENSMUST00000150870; ENSMUST00000171690; ENSMUST00000179089; ENSMUST00000191437; BC137903; BC145022; BC145023; OTTMUST00000085549; OTTMUST00000…	GO:0008150	biological_process	no biological data available	NM_001160369; NM_001160370; NM_001160371; NM_001310451; NM_177173; XM_006495540; XM_006495541; XM_006495542; XM_006495543; XM_006495544; ENSMUST00000048613; ENSMUST00000135014; ENSMUST00000137824; ENSMUST00000141339; ENSMUST00000141512; ENSMUST00000142117; ENSMUST00000150870; ENSMUST00000171690; ENSMUST00000179089; ENSMUST00000191437; BC137903; BC145022; BC145023; OTTMUST00000085549; OTTMUST00000…	GO:0005575	cellular_component	no biological data available	NM_001160369; NM_001160370; NM_001160371; NM_001310451; NM_177173; XM_006495540; XM_006495541; XM_006495542; XM_006495543; XM_006495544; ENSMUST00000048613; ENSMUST00000135014; ENSMUST00000137824; ENSMUST00000141339; ENSMUST00000141512; ENSMUST00000142117; ENSMUST00000150870; ENSMUST00000171690; ENSMUST00000179089; ENSMUST00000191437; BC137903; BC145022; BC145023; OTTMUST00000085549; OTTMUST00000…	GO:0003674	molecular_function	no biological data available								main
10344895	4.79	5	5.05	4.97	5.03	4.95	Gm7560	predicted gene 7560 [Source:MGI Symbol;Acc:MGI:3648484]	ENSMUST00000187748; GENSCAN00000021145; OTTMUST00000123374	ENSEMBL; Havana transcript	predicted gene 7560 [gene_biotype:processed_pseudogene transcript_biotype:processed_pseudogene]; cdna:genscan chromosome:GRCm38:1:12115970:12121586:1 transcript_biotype:protein_coding; solute carrier family 25 (mitochondrial carrier, adenine nucleotide translocator), member 5 (Slc25a5) pseudogene[gene_biotype:processed_pseudogene transcript_biotype:processed_pseudogene]	chr1																				main
10344897	4.84	5.03	4.92	5.04	4.95	4.88	Sulf1	sulfatase 1	NM_001198565; NM_001198566; NM_172294; XM_006495510; XM_006495511; XM_006495512; XM_006495513; XM_006495514; ENSMUST00000088585; ENSMUST00000177608; ENSMUST00000180062; ENSMUST00000185780; ENSMUST00000186051; ENSMUST00000186405; ENSMUST00000186674; ENSMUST00000187376; ENSMUST00000189447; ENSMUST00000189541; AY101178; BC034547; BC049276; OTTMUST00000123376; OTTMUST00000123377; OTTMUST00000123378; …	RefSeq; ENSEMBL; GenBank; Havana transcript; NONCODE; UCSC Genes	Mus musculus sulfatase 1 (Sulf1), transcript variant 1, mRNA.; Mus musculus sulfatase 1 (Sulf1), transcript variant 3, mRNA.; Mus musculus sulfatase 1 (Sulf1), transcript variant 2, mRNA.; PREDICTED: Mus musculus sulfatase 1 (Sulf1), transcript variant X1, mRNA.; PREDICTED: Mus musculus sulfatase 1 (Sulf1), transcript variant X2, mRNA.; PREDICTED: Mus musculus sulfatase 1 (Sulf1), transcript vari…	chr1																ENSMUST00000088585; ENSMUST00000177608; ENSMUST00000180062; ENSMUST00000186051; OTTMUST00000123376; OTTMUST00000123377; OTTMUST00000123378; OTTMUST00000123380	Pfam	IPR000917; IPR024609; IPR002591	Sulfatase; Extracellular sulfatase, C-terminal; Type I phosphodiesterase/nucleotide pyrophosphatase/phosphate transferase	main
10344922	4.76	5.18	5.4	5.28	5.04	4.97	Gm5250	predicted gene 5250 [Source:MGI Symbol;Acc:MGI:3647667]	ENSMUST00000059065; GENSCAN00000042560; OTTMUST00000123451	ENSEMBL; Havana transcript	predicted gene 5250 [gene_biotype:processed_pseudogene transcript_biotype:processed_pseudogene]; cdna:genscan chromosome:GRCm38:1:13005226:13111305:1 transcript_biotype:protein_coding; developmental pluripotency associated 5A (Dppa5a) pseudogene[gene_biotype:processed_pseudogene transcript_biotype:processed_pseudogene]	chr1																				main
10344924	4.05	4.17	3.97	3.91	4	3.83	Xkr9	X Kell blood group precursor related family member 9 homolog	NM_001011873; XM_006495547; XM_006495548; ENSMUST00000088542; AY534255; BC147699; BC158121; OTTMUST00000052552; uc007aiv.1	RefSeq; ENSEMBL; GenBank; Havana transcript; UCSC Genes	Mus musculus X Kell blood group precursor related family member 9 homolog (Xkr9), mRNA.; PREDICTED: Mus musculus X Kell blood group precursor related family member 9 homolog (Xkr9), transcript variant X1, mRNA.; PREDICTED: Mus musculus X Kell blood group precursor related family member 9 homolog (Xkr9), transcript variant X2, mRNA.; X Kell blood group precursor related family member 9 homolog [ge…	chr1	NM_001011873; XM_006495547; XM_006495548; ENSMUST00000088542; AY534255; BC147699; BC158121; OTTMUST00000052552	GO:0008150	biological_process	no biological data available	NM_001011873; XM_006495547; XM_006495548; ENSMUST00000088542; AY534255; BC147699; BC158121; OTTMUST00000052552	GO:0016020; GO:0016021; GO:0005575	membrane; integral component of membrane; cellular_component	inferred from electronic annotation; no biological data available	NM_001011873; XM_006495547; XM_006495548; ENSMUST00000088542; AY534255; BC147699; BC158121; OTTMUST00000052552	GO:0003674	molecular_function	no biological data available				ENSMUST00000088542; OTTMUST00000052552	Pfam	IPR018629	Transport protein XK	main
10344929	4.9	5.15	5.11	4.9	5.18	5.21	LOC105243866; Gm9947	uncharacterized LOC105243866; predicted gene 9947 [Source:MGI Symbol;Acc:MGI:3642739]	XR_865193; XR_865194; XR_865195; XR_865196; XR_865197; XR_865198; XR_884601; XR_884602; XR_884603; XR_884604; XR_884605; XR_884606; ENSMUST00000067599	RefSeq; ENSEMBL	PREDICTED: Mus musculus uncharacterized LOC105243866 (LOC105243866), transcript variant X1, ncRNA.; PREDICTED: Mus musculus uncharacterized LOC105243866 (LOC105243866), transcript variant X2, ncRNA.; PREDICTED: Mus musculus uncharacterized LOC105243866 (LOC105243866), transcript variant X3, ncRNA.; PREDICTED: Mus musculus uncharacterized LOC105243866 (LOC105243866), transcript variant X4, ncRNA.;…	chr1																				main
10344931	8.18	7.95	8.12	8.08	8.05	8.06	Rpl5-ps1	ribosomal protein L5, pseudogene 1	OTTMUST00000050809; ENSMUST00000121367; GENSCAN00000046753; DQ712967; NM_016980; XM_006534684; ENSMUST00000082223; BC026934; BC083318; BC091752; BC106128; OTTMUST00000071641; ENSMUST00000123183; ENSMUST00000153590; OTTMUST00000038027; OTTMUST00000071656; OTTMUST00000071657; XR_875195; XR_881057; ENSMUST00000129944; ENSMUST00000140659; ENSMUST00000151767; OTTMUST00000071658; OTTMUST00000071659; OT…	Havana transcript; ENSEMBL; GenBank; RefSeq; UCSC Genes; NONCODE	ribosomal protein L5 (Rpl5) pseudogene[gene_biotype:processed_pseudogene transcript_biotype:processed_pseudogene]; ribosomal protein L5, pseudogene 1 [gene_biotype:processed_pseudogene transcript_biotype:processed_pseudogene]; cdna:genscan chromosome:GRCm38:1:14865072:14865965:1 transcript_biotype:protein_coding; Mus musculus piRNA piR-128289, complete sequence.; Mus musculus ribosomal protein L5…	chr1																				main
10344933	7.01	6.89	7.25	6.92	7.16	6.84																										main
10344935	4.7	4.67	4.8	4.78	4.58	4.65	Kcnb2	potassium voltage gated channel, Shab-related subfamily, member 2	NM_001098528; XM_006495595; XM_006495596; XM_006495597; ENSMUST00000170146; ENSMUST00000175681; BC146609; OTTMUST00000110860; OTTMUST00000125547; GENSCAN00000016133; GENSCAN00000016142; uc007aje.1	RefSeq; ENSEMBL; GenBank; Havana transcript; UCSC Genes	Mus musculus potassium voltage gated channel, Shab-related subfamily, member 2 (Kcnb2), mRNA.; PREDICTED: Mus musculus potassium voltage gated channel, Shab-related subfamily, member 2 (Kcnb2), transcript variant X1, mRNA.; PREDICTED: Mus musculus potassium voltage gated channel, Shab-related subfamily, member 2 (Kcnb2), transcript variant X2, mRNA.; PREDICTED: Mus musculus potassium voltage gate…	chr1	NM_001098528; XM_006495595; XM_006495596; XM_006495597; ENSMUST00000170146; ENSMUST00000175681; BC146609; OTTMUST00000110860; OTTMUST00000125547	GO:0006810; GO:0006811; GO:0006813; GO:0034765; GO:0051260; GO:0055085; GO:0071805; GO:0072661	transport; ion transport; potassium ion transport; regulation of ion transmembrane transport; protein homooligomerization; transmembrane transport; potassium ion transmembrane transport; protein targeting to plasma membrane	inferred from electronic annotation; not recorded; inferred from sequence or structural similarity	NM_001098528; XM_006495595; XM_006495596; XM_006495597; ENSMUST00000170146; ENSMUST00000175681; BC146609; OTTMUST00000110860; OTTMUST00000125547	GO:0005622; GO:0005623; GO:0005886; GO:0008076; GO:0016020; GO:0016021; GO:0030425; GO:0032809; GO:0042995; GO:0043025; GO:0043204	intracellular; cell; plasma membrane; voltage-gated potassium channel complex; membrane; integral component of membrane; dendrite; neuronal cell body membrane; cell projection; neuronal cell body; perikaryon	not recorded; inferred from electronic annotation; inferred from sequence or structural similarity	NM_001098528; XM_006495595; XM_006495596; XM_006495597; ENSMUST00000170146; ENSMUST00000175681; BC146609; OTTMUST00000110860; OTTMUST00000125547	GO:0005216; GO:0005244; GO:0005249; GO:0005251; GO:0005267; GO:0044325; GO:0046982	ion channel activity; voltage-gated ion channel activity; voltage-gated potassium channel activity; delayed rectifier potassium channel activity; potassium channel activity; ion channel binding; protein heterodimerization activity	inferred from electronic annotation; not recorded; inferred from sequence or structural similarity				ENSMUST00000170146; ENSMUST00000175681; OTTMUST00000110860; OTTMUST00000125547	Pfam	IPR003131; IPR003973; IPR005821; IPR013099	Potassium channel tetramerisation-type BTB domain; Potassium channel, voltage dependent, Kv2; Ion transport domain; Potassium channel domain	main
10344939	6.61	6.51	6.29	6.58	6.55	7.03	Terf1	telomeric repeat binding factor 1	NM_001286628; NM_009352; XM_006495496; XM_011238367; ENSMUST00000027057; ENSMUST00000186565; ENSMUST00000188371; ENSMUST00000188684; AB109563; BC034866; OTTMUST00000123359; OTTMUST00000123360; OTTMUST00000123361; OTTMUST00000123362; U65586; GENSCAN00000016147; uc007ajf.2; uc007ajg.2; uc007ajh.2; uc007aji.2	RefSeq; ENSEMBL; GenBank; Havana transcript; UCSC Genes	Mus musculus telomeric repeat binding factor 1 (Terf1), transcript variant 2, mRNA.; Mus musculus telomeric repeat binding factor 1 (Terf1), transcript variant 1, mRNA.; PREDICTED: Mus musculus telomeric repeat binding factor 1 (Terf1), transcript variant X2, mRNA.; PREDICTED: Mus musculus telomeric repeat binding factor 1 (Terf1), transcript variant X1, mRNA.; telomeric repeat binding factor 1 […	chr1									NM_001286628; NM_009352; XM_006495496; XM_011238367; ENSMUST00000027057; ENSMUST00000186565; ENSMUST00000188371; ENSMUST00000188684; AB109563; BC034866; OTTMUST00000123359; OTTMUST00000123360; OTTMUST00000123361; OTTMUST00000123362; U65586	GO:0003677; GO:0003691; GO:0005515; GO:0008017; GO:0008301; GO:0042162; GO:0042803; GO:0046982	DNA binding; double-stranded telomeric DNA binding; protein binding; microtubule binding; DNA binding, bending; telomeric DNA binding; protein homodimerization activity; protein heterodimerization activity	inferred from electronic annotation; not recorded; inferred from physical interaction; inferred from direct assay; inferred from sequence or structural similarity				ENSMUST00000027057; ENSMUST00000188371; OTTMUST00000123359; OTTMUST00000123361	Pfam	IPR001005; IPR013867	SANT/Myb domain; Telomere repeat-binding factor, dimerisation domain	main
10344950	2.92	3.08	3.16	2.98	3.17	3.01	Gm7634	predicted gene 7634	XR_865199; XR_884699; ENSMUST00000185778; GENSCAN00000030169; OTTMUST00000123519	RefSeq; ENSEMBL; Havana transcript	PREDICTED: Mus musculus predicted gene 7634 (Gm7634), transcript variant X2, misc_RNA.; PREDICTED: Mus musculus predicted gene 7634 (Gm7634), transcript variant X1, misc_RNA.; predicted gene 7634 [gene_biotype:processed_pseudogene transcript_biotype:processed_pseudogene]; cdna:genscan chromosome:GRCm38:1:16053335:16088023:1 transcript_biotype:protein_coding; ribosomal protein L17 (Rpl17) pseudoge…	chr1																				main
10344952	5.81	5.85	5.7	5.7	5.93	5.64	Rdh10	retinol dehydrogenase 10 (all-trans)	NM_133832; XR_865164; ENSMUST00000027053; ENSMUST00000152626; AF456767; BC019796; OTTMUST00000062152; OTTMUST00000062153; GENSCAN00000030176; NONMMUT000226; uc007ajm.1	RefSeq; ENSEMBL; GenBank; Havana transcript; NONCODE; UCSC Genes	Mus musculus retinol dehydrogenase 10 (all-trans) (Rdh10), mRNA.; PREDICTED: Mus musculus retinol dehydrogenase 10 (all-trans) (Rdh10), transcript variant X1, misc_RNA.; retinol dehydrogenase 10 (all-trans) [gene_biotype:protein_coding transcript_biotype:protein_coding]; retinol dehydrogenase 10 (all-trans) [gene_biotype:protein_coding transcript_biotype:retained_intron]; Mus musculus retinol deh…	chr1	NM_133832; XR_865164; ENSMUST00000027053; ENSMUST00000152626; AF456767; BC019796; OTTMUST00000062152; OTTMUST00000062153	GO:0001656; GO:0001701; GO:0002138; GO:0007601; GO:0008152; GO:0008406; GO:0009887; GO:0014032; GO:0031076; GO:0035115; GO:0042572; GO:0042574; GO:0043583; GO:0043584; GO:0048568; GO:0048703; GO:0055114; GO:0060431; GO:0060449	metanephros development; in utero embryonic development; retinoic acid biosynthetic process; visual perception; metabolic process; gonad development; organ morphogenesis; neural crest cell development; embryonic camera-type eye development; embryonic forelimb morphogenesis; retinol metabolic process; retinal metabolic process; ear development; nose development; embryonic organ development; embryo…	inferred from mutant phenotype; not recorded; inferred from electronic annotation	NM_133832; XR_865164; ENSMUST00000027053; ENSMUST00000152626; AF456767; BC019796; OTTMUST00000062152; OTTMUST00000062153	GO:0005737; GO:0005783; GO:0016020; GO:0016021; GO:0043231; GO:0044297; GO:0005789; GO:0031090	cytoplasm; endoplasmic reticulum; membrane; integral component of membrane; intracellular membrane-bounded organelle; cell body; endoplasmic reticulum membrane; organelle membrane	not recorded; inferred from electronic annotation; inferred from direct assay	NM_133832; XR_865164; ENSMUST00000027053; ENSMUST00000152626; AF456767; BC019796; OTTMUST00000062152; OTTMUST00000062153	GO:0004745; GO:0016491; GO:0052650	retinol dehydrogenase activity; oxidoreductase activity; NADP-retinol dehydrogenase activity	inferred from mutant phenotype; not recorded; inferred from electronic annotation				ENSMUST00000027053; OTTMUST00000062152	Pfam	IPR002198; IPR013968	Short-chain dehydrogenase/reductase SDR; Polyketide synthase, ketoreductase domain	main
10344960	7.04	6.91	6.88	6.95	6.97	7.05	Tmem70	transmembrane protein 70	NM_026392; NM_027415; XM_011238404; ENSMUST00000065373; ENSMUST00000176451; ENSMUST00000177501; ENSMUST00000177532; BC011320; OTTMUST00000110681; OTTMUST00000110682; OTTMUST00000110683; OTTMUST00000110684; GENSCAN00000030159; NONMMUT000251; uc007ajx.1; uc007ajy.1	RefSeq; ENSEMBL; GenBank; Havana transcript; NONCODE; UCSC Genes	Mus musculus transmembrane protein 70 (Tmem70), transcript variant 2, mRNA.; Mus musculus transmembrane protein 70 (Tmem70), transcript variant 1, mRNA.; PREDICTED: Mus musculus transmembrane protein 70 (Tmem70), transcript variant X1, mRNA.; transmembrane protein 70 [gene_biotype:protein_coding transcript_biotype:protein_coding]; transmembrane protein 70 [gene_biotype:protein_coding transcript_b…	chr1	NM_026392; NM_027415; XM_011238404; ENSMUST00000065373; ENSMUST00000176451; ENSMUST00000177501; ENSMUST00000177532; BC011320; OTTMUST00000110681; OTTMUST00000110682; OTTMUST00000110683; OTTMUST00000110684	GO:0033615	mitochondrial proton-transporting ATP synthase complex assembly	not recorded; inferred from sequence or structural similarity; inferred from electronic annotation	NM_026392; NM_027415; XM_011238404; ENSMUST00000065373; ENSMUST00000176451; ENSMUST00000177501; ENSMUST00000177532; BC011320; OTTMUST00000110681; OTTMUST00000110682; OTTMUST00000110683; OTTMUST00000110684	GO:0005654; GO:0005739; GO:0005743; GO:0016020; GO:0016021; GO:0032592	nucleoplasm; mitochondrion; mitochondrial inner membrane; membrane; integral component of membrane; integral component of mitochondrial membrane	not recorded; inferred from direct assay; inferred from electronic annotation; inferred from sequence or structural similarity	NM_026392; NM_027415; XM_011238404; ENSMUST00000065373; ENSMUST00000176451; ENSMUST00000177501; ENSMUST00000177532; BC011320; OTTMUST00000110681; OTTMUST00000110682; OTTMUST00000110683; OTTMUST00000110684	GO:0003674	molecular_function	no biological data available				ENSMUST00000065373; ENSMUST00000177501; OTTMUST00000110681; OTTMUST00000110683	Pfam	IPR009724	TMEM70 family	main
10344966	8.04	7.82	7.58	7.8	7.75	7.76	Ly96	lymphocyte antigen 96	NM_001159711; NM_016923; XM_006495456; ENSMUST00000026881; ENSMUST00000190366; ENSMUST00000191260; AB018550; AF168120; AY641431; BC116785; OTTMUST00000123538; OTTMUST00000123539; OTTMUST00000123540; GENSCAN00000030159; uc007ajz.2; uc011wim.1	RefSeq; ENSEMBL; GenBank; Havana transcript; UCSC Genes	Mus musculus lymphocyte antigen 96 (Ly96), transcript variant 2, mRNA.; Mus musculus lymphocyte antigen 96 (Ly96), transcript variant 1, mRNA.; PREDICTED: Mus musculus lymphocyte antigen 96 (Ly96), transcript variant X1, mRNA.; lymphocyte antigen 96 [gene_biotype:protein_coding transcript_biotype:protein_coding]; lymphocyte antigen 96 [gene_biotype:protein_coding transcript_biotype:retained_intro…	chr1	NM_001159711; NM_016923; XM_006495456; ENSMUST00000026881; ENSMUST00000190366; ENSMUST00000191260; AB018550; AF168120; AY641431; BC116785; OTTMUST00000123538; OTTMUST00000123539; OTTMUST00000123540	GO:0002376; GO:0006954; GO:0031663; GO:0031666; GO:0032496; GO:0032497; GO:0032760; GO:0034142; GO:0045087; GO:0071222	immune system process; inflammatory response; lipopolysaccharide-mediated signaling pathway; positive regulation of lipopolysaccharide-mediated signaling pathway; response to lipopolysaccharide; detection of lipopolysaccharide; positive regulation of tumor necrosis factor production; toll-like receptor 4 signaling pathway; innate immune response; cellular response to lipopolysaccharide	inferred from electronic annotation; inferred from mutant phenotype; not recorded; inferred from direct assay; inferred from genetic interaction; inferred from sequence or structural similarity	NM_001159711; NM_016923; XM_006495456; ENSMUST00000026881; ENSMUST00000190366; ENSMUST00000191260; AB018550; AF168120; AY641431; BC116785; OTTMUST00000123538; OTTMUST00000123539; OTTMUST00000123540	GO:0005576; GO:0031226; GO:0046696; GO:0005615	extracellular region; intrinsic component of plasma membrane; lipopolysaccharide receptor complex; extracellular space	inferred from electronic annotation; not recorded; inferred from direct assay; inferred from sequence or structural similarity	NM_001159711; NM_016923; XM_006495456; ENSMUST00000026881; ENSMUST00000190366; ENSMUST00000191260; AB018550; AF168120; AY641431; BC116785; OTTMUST00000123538; OTTMUST00000123539; OTTMUST00000123540	GO:0001875; GO:0005515	lipopolysaccharide receptor activity; protein binding	not recorded; inferred from physical interaction; inferred from electronic annotation; inferred from sequence or structural similarity				ENSMUST00000026881; ENSMUST00000190366; OTTMUST00000123539; OTTMUST00000123540	Pfam	IPR003172	MD-2-related lipid-recognition domain	main
10344973	3.97	3.91	4.06	4.32	4.32	4.34	Gdap1	ganglioside-induced differentiation-associated-protein 1	NM_010267; ENSMUST00000026879; ENSMUST00000150457; ENSMUST00000189465; ENSMUST00000189736; BC048177; BC051135; OTTMUST00000053130; OTTMUST00000053131; OTTMUST00000123681; OTTMUST00000123682; GENSCAN00000037332; GENSCAN00000037347; uc007akb.2; uc007akc.2	RefSeq; ENSEMBL; GenBank; Havana transcript; UCSC Genes	Mus musculus ganglioside-induced differentiation-associated-protein 1 (Gdap1), mRNA.; ganglioside-induced differentiation-associated-protein 1 [gene_biotype:protein_coding transcript_biotype:protein_coding]; ganglioside-induced differentiation-associated-protein 1 [gene_biotype:protein_coding transcript_biotype:retained_intron]; ganglioside-induced differentiation-associated-protein 1 [gene_bioty…	chr1	NM_010267; ENSMUST00000026879; ENSMUST00000150457; ENSMUST00000189465; ENSMUST00000189736; BC048177; BC051135; OTTMUST00000053130; OTTMUST00000053131; OTTMUST00000123681; OTTMUST00000123682	GO:0000266; GO:0006626; GO:0006749; GO:0008053; GO:0032526	mitochondrial fission; protein targeting to mitochondrion; glutathione metabolic process; mitochondrial fusion; response to retinoic acid	not recorded; inferred from direct assay; inferred from electronic annotation; inferred from sequence or structural similarity	NM_010267; ENSMUST00000026879; ENSMUST00000150457; ENSMUST00000189465; ENSMUST00000189736; BC048177; BC051135; OTTMUST00000053130; OTTMUST00000053131; OTTMUST00000123681; OTTMUST00000123682	GO:0005634; GO:0005737; GO:0005739; GO:0005741; GO:0016020; GO:0016021; GO:0031307	nucleus; cytoplasm; mitochondrion; mitochondrial outer membrane; membrane; integral component of membrane; integral component of mitochondrial outer membrane	not recorded; inferred from electronic annotation; inferred from sequence or structural similarity	NM_010267; ENSMUST00000026879; ENSMUST00000150457; ENSMUST00000189465; ENSMUST00000189736; BC048177; BC051135; OTTMUST00000053130; OTTMUST00000053131; OTTMUST00000123681; OTTMUST00000123682	GO:0004364; GO:0003674	glutathione transferase activity; molecular_function	not recorded; no biological data available				ENSMUST00000026879; OTTMUST00000053130	Pfam	IPR004045; IPR004046	Glutathione S-transferase, N-terminal; Glutathione S-transferase, C-terminal	main
10344981	3.66	4.03	3.73	3.62	3.9	3.68	Pi15	peptidase inhibitor 15	NM_053191; ENSMUST00000088476; AF329196; BC116705; OTTMUST00000123771; GENSCAN00000037343; uc007ake.2	RefSeq; ENSEMBL; GenBank; Havana transcript; UCSC Genes	Mus musculus peptidase inhibitor 15 (Pi15), mRNA.; peptidase inhibitor 15 [gene_biotype:protein_coding transcript_biotype:protein_coding]; Mus musculus SugarCrisp mRNA, complete cds.; Mus musculus peptidase inhibitor 15, mRNA (cDNA clone MGC:144531 IMAGE:40102877), complete cds.; peptidase inhibitor 15[gene_biotype:protein_coding transcript_biotype:protein_coding]; cdna:genscan chromosome:GRCm38:…	chr1	NM_053191; ENSMUST00000088476; AF329196; BC116705; OTTMUST00000123771	GO:0010466	negative regulation of peptidase activity	inferred from electronic annotation	NM_053191; ENSMUST00000088476; AF329196; BC116705; OTTMUST00000123771	GO:0005576; GO:0070062	extracellular region; extracellular exosome	inferred from electronic annotation; not recorded	NM_053191; ENSMUST00000088476; AF329196; BC116705; OTTMUST00000123771	GO:0030414	peptidase inhibitor activity	inferred from electronic annotation				ENSMUST00000088476; OTTMUST00000123771	Pfam	IPR014044	CAP domain	main
10344990	5.52	5.86	6.11	5.63	5.84	5.54	Crispld1	cysteine-rich secretory protein LCCL domain containing 1	NM_031402; XM_006495592; XM_006495593; XM_006495594; XM_011238409; XM_011238410; ENSMUST00000095075; ENSMUST00000159958; ENSMUST00000160305; AF329198; BC034334; BC040768; OTTMUST00000073808; OTTMUST00000073809; OTTMUST00000073849; GENSCAN00000037336; uc007akg.1; uc007akh.1	RefSeq; ENSEMBL; GenBank; Havana transcript; UCSC Genes	Mus musculus cysteine-rich secretory protein LCCL domain containing 1 (Crispld1), mRNA.; PREDICTED: Mus musculus cysteine-rich secretory protein LCCL domain containing 1 (Crispld1), transcript variant X1, mRNA.; PREDICTED: Mus musculus cysteine-rich secretory protein LCCL domain containing 1 (Crispld1), transcript variant X2, mRNA.; PREDICTED: Mus musculus cysteine-rich secretory protein LCCL dom…	chr1	NM_031402; XM_006495592; XM_006495593; XM_006495594; XM_011238409; XM_011238410; ENSMUST00000095075; ENSMUST00000159958; ENSMUST00000160305; AF329198; BC034334; BC040768; OTTMUST00000073808; OTTMUST00000073809; OTTMUST00000073849	GO:0060325	face morphogenesis	not recorded; inferred from electronic annotation	NM_031402; XM_006495592; XM_006495593; XM_006495594; XM_011238409; XM_011238410; ENSMUST00000095075; ENSMUST00000159958; ENSMUST00000160305; AF329198; BC034334; BC040768; OTTMUST00000073808; OTTMUST00000073809; OTTMUST00000073849	GO:0005576; GO:0070062	extracellular region; extracellular exosome	inferred from electronic annotation; not recorded	NM_031402; XM_006495592; XM_006495593; XM_006495594; XM_011238409; XM_011238410; ENSMUST00000095075; ENSMUST00000159958; ENSMUST00000160305; AF329198; BC034334; BC040768; OTTMUST00000073808; OTTMUST00000073809; OTTMUST00000073849	GO:0003674	molecular_function	no biological data available				ENSMUST00000095075; ENSMUST00000159958; ENSMUST00000160305; OTTMUST00000073808; OTTMUST00000073809; OTTMUST00000073849	Pfam	IPR004043; IPR014044	LCCL domain; CAP domain	main
10345007	4.66	4.9	4.97	4.84	4.75	4.77	Tfap2d	transcription factor AP-2, delta	NM_153154; XM_006495497; XM_006495498; XM_006495499; ENSMUST00000037294; ENSMUST00000149505; AF421891; BC152324; BC152325; OTTMUST00000065512; OTTMUST00000065513; GENSCAN00000047068; uc007akp.1	RefSeq; ENSEMBL; GenBank; Havana transcript; UCSC Genes	Mus musculus transcription factor AP-2, delta (Tfap2d), mRNA.; PREDICTED: Mus musculus transcription factor AP-2, delta (Tfap2d), transcript variant X1, mRNA.; PREDICTED: Mus musculus transcription factor AP-2, delta (Tfap2d), transcript variant X2, mRNA.; PREDICTED: Mus musculus transcription factor AP-2, delta (Tfap2d), transcript variant X3, mRNA.; transcription factor AP-2, delta [gene_biotyp…	chr1	NM_153154; XM_006495497; XM_006495498; XM_006495499; ENSMUST00000037294; ENSMUST00000149505; AF421891; BC152324; BC152325; OTTMUST00000065512; OTTMUST00000065513	GO:0006351; GO:0006355; GO:0042127; GO:0043524; GO:0045893; GO:0045944; GO:0061379	transcription, DNA-templated; regulation of transcription, DNA-templated; regulation of cell proliferation; negative regulation of neuron apoptotic process; positive regulation of transcription, DNA-templated; positive regulation of transcription from RNA polymerase II promoter; inferior colliculus development	inferred from electronic annotation; not recorded; inferred from mutant phenotype; inferred from direct assay	NM_153154; XM_006495497; XM_006495498; XM_006495499; ENSMUST00000037294; ENSMUST00000149505; AF421891; BC152324; BC152325; OTTMUST00000065512; OTTMUST00000065513	GO:0005634; GO:0005667	nucleus; transcription factor complex	not recorded; inferred from physical interaction; inferred from electronic annotation	NM_153154; XM_006495497; XM_006495498; XM_006495499; ENSMUST00000037294; ENSMUST00000149505; AF421891; BC152324; BC152325; OTTMUST00000065512; OTTMUST00000065513	GO:0000977; GO:0000981; GO:0003677; GO:0003700; GO:0005515	RNA polymerase II regulatory region sequence-specific DNA binding; RNA polymerase II transcription factor activity, sequence-specific DNA binding; DNA binding; transcription factor activity, sequence-specific DNA binding; protein binding	inferred from direct assay; inferred from mutant phenotype; inferred from electronic annotation; inferred from physical interaction				ENSMUST00000037294; OTTMUST00000065512	Pfam	IPR013854	Transcription factor AP-2, C-terminal	main
10345016	4.81	4.84	4.87	4.77	4.67	4.83	Tfap2b	transcription factor AP-2 beta	NM_001025305; NM_001286340; NM_009334; XM_006495491; XM_006495492; XM_006495493; XM_006495494; XM_006495495; XR_373183; ENSMUST00000027059; ENSMUST00000064976; ENSMUST00000186972; ENSMUST00000187754; ENSMUST00000191068; OTTMUST00000123883; OTTMUST00000123884; OTTMUST00000123885; OTTMUST00000123886; OTTMUST00000123887; GENSCAN00000047081; uc007akq.2; uc007akr.2; uc007aks.1; uc007akt.2; uc007aku.2	RefSeq; ENSEMBL; Havana transcript; UCSC Genes	Mus musculus transcription factor AP-2 beta (Tfap2b), transcript variant 2, mRNA.; Mus musculus transcription factor AP-2 beta (Tfap2b), transcript variant 3, mRNA.; Mus musculus transcription factor AP-2 beta (Tfap2b), transcript variant 1, mRNA.; PREDICTED: Mus musculus transcription factor AP-2 beta (Tfap2b), transcript variant X1, mRNA.; PREDICTED: Mus musculus transcription factor AP-2 beta …	chr1					NM_001025305; NM_001286340; NM_009334; XM_006495491; XM_006495492; XM_006495493; XM_006495494; XM_006495495; XR_373183; ENSMUST00000027059; ENSMUST00000064976; ENSMUST00000186972; ENSMUST00000187754; ENSMUST00000191068; OTTMUST00000123883; OTTMUST00000123884; OTTMUST00000123885; OTTMUST00000123886; OTTMUST00000123887	GO:0005623; GO:0005634	cell; nucleus	inferred from mutant phenotype; not recorded; inferred from electronic annotation; inferred from sequence or structural similarity								ENSMUST00000027059; ENSMUST00000064976; ENSMUST00000187754; OTTMUST00000123883; OTTMUST00000123884; OTTMUST00000123885	Pfam	IPR013854	Transcription factor AP-2, C-terminal	main
10345025	6.59	6.11	6.25	6.36	6.43	6.33	Gm4849	predicted gene 4849 [Source:MGI Symbol;Acc:MGI:3645366]	ENSMUST00000188428; GENSCAN00000047080; OTTMUST00000123891; NM_172015; XM_006516826; ENSMUST00000047363; ENSMUST00000164260; ENSMUST00000165316; BC002239; BC067029; OTTMUST00000090052; GENSCAN00000050959; uc007qjv.2	ENSEMBL; Havana transcript; RefSeq; GenBank; UCSC Genes	predicted gene 4849 [gene_biotype:processed_pseudogene transcript_biotype:processed_pseudogene]; cdna:genscan chromosome:GRCm38:1:19332126:19333092:1 transcript_biotype:protein_coding; isoleucine-tRNA synthetase (Iars) pseudogene[gene_biotype:processed_pseudogene transcript_biotype:processed_pseudogene]; Mus musculus isoleucine-tRNA synthetase (Iars), mRNA.; PREDICTED: Mus musculus isoleucine-tRN…	chr1																				main
10345028	1.83	2.1	1.8	2.02	2	1.81	Mir206	microRNA 206	NR_029593; ENSMUST00000083625; ENSMUST00000185494; GENSCAN00000047083; mmu-mir-206; NONMMUT000299; NONMMUT000300; uc011win.1	RefSeq; ENSEMBL; miRBase Micro RNA Database; NONCODE; UCSC Genes	Mus musculus microRNA 206 (Mir206), microRNA.; microRNA 206 [gene_biotype:miRNA transcript_biotype:miRNA]; predicted gene 28653 [gene_biotype:lincRNA transcript_biotype:lincRNA]; cdna:genscan chromosome:GRCm38:1:20672901:20760172:1 transcript_biotype:protein_coding; MI0000249 Mus musculus miR-206 stem-loop; Non-coding transcript identified by NONCODE; Non-coding transcript identified by NONCODE: …	chr1	NR_029593	GO:0071391	cellular response to estrogen stimulus	inferred from direct assay	NR_029593	GO:0005634	nucleus	inferred from direct assay												main
10345030	5.56	5.81	5.86	5.75	5.79	5.71	Mir133b	microRNA 133b	NR_029902; NR_131249; ENSMUST00000083546; ENSMUST00000185494; GENSCAN00000047083; mmu-mir-133b; NONMMUT000300; NONMMUT000302; uc011win.1; uc029qne.1	RefSeq; ENSEMBL; miRBase Micro RNA Database; NONCODE; UCSC Genes	Mus musculus microRNA 133b (Mir133b), microRNA.; Mus musculus long intergenic non-coding RNA muscle differentiation 1 (Linc-md1), long non-coding RNA.; microRNA 133b [gene_biotype:miRNA transcript_biotype:miRNA]; predicted gene 28653 [gene_biotype:lincRNA transcript_biotype:lincRNA]; cdna:genscan chromosome:GRCm38:1:20672901:20760172:1 transcript_biotype:protein_coding; MI0000821 Mus musculus miR…	chr1	NR_029902	GO:0010628; GO:0014043; GO:0070482	positive regulation of gene expression; negative regulation of neuron maturation; response to oxygen levels	inferred from genetic interaction; inferred from direct assay; inferred from mutant phenotype	NR_029902	GO:0030424	axon	inferred from direct assay												main
10345032	4.85	5.18	5.44	5.28	5.22	5.22	Il17a	interleukin 17A	NM_010552; ENSMUST00000027061; BC119303; BC119309; OTTMUST00000085210; U43088; GENSCAN00000047083; uc007aky.1	RefSeq; ENSEMBL; GenBank; Havana transcript; UCSC Genes	Mus musculus interleukin 17A (Il17a), mRNA.; interleukin 17A [gene_biotype:protein_coding transcript_biotype:protein_coding]; Mus musculus interleukin 17A, mRNA (cDNA clone MGC:155619 IMAGE:8734052), complete cds.; Mus musculus interleukin 17A, mRNA (cDNA clone MGC:155625 IMAGE:8734058), complete cds.; interleukin 17A[gene_biotype:protein_coding transcript_biotype:protein_coding]; Mus Musculus IL…	chr1	NM_010552; ENSMUST00000027061; BC119303; BC119309; OTTMUST00000085210; U43088	GO:0006954; GO:0007166; GO:0010940; GO:0032747; GO:0045672; GO:0045944; GO:0050832; GO:0071347; GO:0071385; GO:0072537; GO:1900017; GO:2000778; GO:0043200	inflammatory response; cell surface receptor signaling pathway; positive regulation of necrotic cell death; positive regulation of interleukin-23 production; positive regulation of osteoclast differentiation; positive regulation of transcription from RNA polymerase II promoter; defense response to fungus; cellular response to interleukin-1; cellular response to glucocorticoid stimulus; fibroblast…	inferred from electronic annotation; not recorded; inferred from genetic interaction; inferred from mutant phenotype; inferred from direct assay	NM_010552; ENSMUST00000027061; BC119303; BC119309; OTTMUST00000085210; U43088	GO:0005576; GO:0005615; GO:0005737; GO:0009897	extracellular region; extracellular space; cytoplasm; external side of plasma membrane	inferred from electronic annotation; inferred from direct assay; not recorded	NM_010552; ENSMUST00000027061; BC119303; BC119309; OTTMUST00000085210; U43088	GO:0005125; GO:0005126; GO:0005515	cytokine activity; cytokine receptor binding; protein binding	not recorded; inferred from electronic annotation				ENSMUST00000027061; OTTMUST00000085210	Pfam	IPR010345	Interleukin-17 family	main
10345037	5.54	5.64	5.73	5.72	5.6	5.62	Paqr8	progestin and adipoQ receptor family member VIII	NM_028829; XM_006495577; XM_006495578; ENSMUST00000068880; ENSMUST00000167119; ENSMUST00000187651; ENSMUST00000189400; AF313617; AY424297; BC059813; OTTMUST00000124029; OTTMUST00000124030; OTTMUST00000124031; GENSCAN00000047086; GENSCAN00000047093; NONMMUT000309; uc007ald.1; uc007ale.1; uc033fig.1	RefSeq; ENSEMBL; GenBank; Havana transcript; NONCODE; UCSC Genes	Mus musculus progestin and adipoQ receptor family member VIII (Paqr8), mRNA.; PREDICTED: Mus musculus progestin and adipoQ receptor family member VIII (Paqr8), transcript variant X1, mRNA.; PREDICTED: Mus musculus progestin and adipoQ receptor family member VIII (Paqr8), transcript variant X2, mRNA.; progestin and adipoQ receptor family member VIII [gene_biotype:protein_coding transcript_biotype:…	chr1	NM_028829; XM_006495577; XM_006495578; ENSMUST00000068880; ENSMUST00000167119; ENSMUST00000187651; ENSMUST00000189400; AF313617; AY424297; BC059813; OTTMUST00000124029; OTTMUST00000124030; OTTMUST00000124031	GO:0007275; GO:0030154; GO:0048477; GO:0048545; GO:0043401	multicellular organismal development; cell differentiation; oogenesis; response to steroid hormone; steroid hormone mediated signaling pathway	inferred from electronic annotation; not recorded	NM_028829; XM_006495577; XM_006495578; ENSMUST00000068880; ENSMUST00000167119; ENSMUST00000187651; ENSMUST00000189400; AF313617; AY424297; BC059813; OTTMUST00000124029; OTTMUST00000124030; OTTMUST00000124031	GO:0005886; GO:0016020; GO:0016021	plasma membrane; membrane; integral component of membrane	not recorded; inferred from electronic annotation	NM_028829; XM_006495577; XM_006495578; ENSMUST00000068880; ENSMUST00000167119; ENSMUST00000187651; ENSMUST00000189400; AF313617; AY424297; BC059813; OTTMUST00000124029; OTTMUST00000124030; OTTMUST00000124031	GO:0003707; GO:0005496; GO:0008289	steroid hormone receptor activity; steroid binding; lipid binding	not recorded; inferred from electronic annotation				ENSMUST00000068880; ENSMUST00000167119; ENSMUST00000187651; ENSMUST00000189400; OTTMUST00000124029; OTTMUST00000124030; OTTMUST00000124031	Pfam	IPR004254	AdipoR/Haemolysin-III-related	main
10345046	4.73	4.85	5	4.74	4.74	4.69	Efhc1	EF-hand domain (C-terminal) containing 1	NM_027974; XM_006495576; ENSMUST00000038447; ENSMUST00000160782; EU520262; OTTMUST00000074047; OTTMUST00000074048; GENSCAN00000026605; NONMMUT000310; uc007alf.2	RefSeq; ENSEMBL; GenBank; Havana transcript; NONCODE; UCSC Genes	Mus musculus EF-hand domain (C-terminal) containing 1 (Efhc1), mRNA.; PREDICTED: Mus musculus EF-hand domain (C-terminal) containing 1 (Efhc1), transcript variant X1, mRNA.; EF-hand domain (C-terminal) containing 1 [gene_biotype:protein_coding transcript_biotype:protein_coding]; EF-hand domain (C-terminal) containing 1 [gene_biotype:protein_coding transcript_biotype:processed_transcript]; Mus mus…	chr1	NM_027974; XM_006495576; ENSMUST00000038447; ENSMUST00000160782; EU520262; OTTMUST00000074047; OTTMUST00000074048	GO:0006874; GO:0021795; GO:0043065	cellular calcium ion homeostasis; cerebral cortex cell migration; positive regulation of apoptotic process	non-traceable author statement; not recorded; inferred from electronic annotation	NM_027974; XM_006495576; ENSMUST00000038447; ENSMUST00000160782; EU520262; OTTMUST00000074047; OTTMUST00000074048	GO:0005737; GO:0005813; GO:0005856; GO:0005929; GO:0005930; GO:0043025; GO:0072686; GO:0005815; GO:0005819	cytoplasm; centrosome; cytoskeleton; cilium; axoneme; neuronal cell body; mitotic spindle; microtubule organizing center; spindle	inferred from electronic annotation; not recorded; inferred from direct assay	NM_027974; XM_006495576; ENSMUST00000038447; ENSMUST00000160782; EU520262; OTTMUST00000074047; OTTMUST00000074048	GO:0005509; GO:0008022; GO:0005515	calcium ion binding; protein C-terminus binding; protein binding	inferred from electronic annotation; inferred from physical interaction				ENSMUST00000038447; OTTMUST00000074047	Pfam	IPR010554	Protein of unknown function DUF1126	main
10345058	5.11	5.03	5.23	5.04	5.26	5.22	Tmem14a	transmembrane protein 14A	NM_001290679; NM_029398; XM_006495579; XM_006495581; ENSMUST00000027064; ENSMUST00000027065; BC034768; BC060034; OTTMUST00000074039; OTTMUST00000074040; GENSCAN00000026620; uc007ali.1; uc007alj.1	RefSeq; ENSEMBL; GenBank; Havana transcript; UCSC Genes	Mus musculus transmembrane protein 14A (Tmem14a), transcript variant 1, mRNA.; Mus musculus transmembrane protein 14A (Tmem14a), transcript variant 2, mRNA.; PREDICTED: Mus musculus transmembrane protein 14A (Tmem14a), transcript variant X1, mRNA.; PREDICTED: Mus musculus transmembrane protein 14A (Tmem14a), transcript variant X2, mRNA.; transmembrane protein 14A [gene_biotype:protein_coding tran…	chr1	NM_001290679; NM_029398; XM_006495579; XM_006495581; ENSMUST00000027064; ENSMUST00000027065; BC034768; BC060034; OTTMUST00000074039; OTTMUST00000074040	GO:0008150	biological_process	no biological data available	NM_001290679; NM_029398; XM_006495579; XM_006495581; ENSMUST00000027064; ENSMUST00000027065; BC034768; BC060034; OTTMUST00000074039; OTTMUST00000074040	GO:0016020; GO:0016021; GO:0005575	membrane; integral component of membrane; cellular_component	inferred from electronic annotation; no biological data available	NM_001290679; NM_029398; XM_006495579; XM_006495581; ENSMUST00000027064; ENSMUST00000027065; BC034768; BC060034; OTTMUST00000074039; OTTMUST00000074040	GO:0003674; GO:0005515	molecular_function; protein binding	no biological data available; inferred from electronic annotation				ENSMUST00000027064; ENSMUST00000027065; OTTMUST00000074039; OTTMUST00000074040	Pfam	IPR005349	Uncharacterised protein family UPF0136, Transmembrane	main
10345065	5.39	5.41	5.39	5.44	5.2	5.14	Gsta3	glutathione S-transferase, alpha 3	NM_001077353; NM_001288617; NM_010356; ENSMUST00000027067; ENSMUST00000121676; ENSMUST00000124990; BC147272; BC147273; M73483; OTTMUST00000065121; OTTMUST00000065122; OTTMUST00000065123; GENSCAN00000026617; uc007alk.2; uc007all.2; uc033fih.1; AF014117	RefSeq; ENSEMBL; GenBank; Havana transcript; UCSC Genes	Mus musculus glutathione S-transferase, alpha 3 (Gsta3), transcript variant 1, mRNA.; Mus musculus glutathione S-transferase, alpha 3 (Gsta3), transcript variant 3, mRNA.; Mus musculus glutathione S-transferase, alpha 3 (Gsta3), transcript variant 2, mRNA.; glutathione S-transferase, alpha 3 [gene_biotype:protein_coding transcript_biotype:protein_coding]; Mus musculus glutathione S-transferase, a…	chr1	NM_001077353; NM_001288617; NM_010356; ENSMUST00000027067; ENSMUST00000121676; ENSMUST00000124990; BC147272; BC147273; M73483; OTTMUST00000065121; OTTMUST00000065122; OTTMUST00000065123	GO:0008152; GO:0046223; GO:0001657; GO:0006749	metabolic process; aflatoxin catabolic process; ureteric bud development; glutathione metabolic process	inferred from electronic annotation; inferred from mutant phenotype; inferred from expression pattern; inferred from sequence or structural similarity	NM_001077353; NM_001288617; NM_010356; ENSMUST00000027067; ENSMUST00000121676; ENSMUST00000124990; BC147272; BC147273; M73483; OTTMUST00000065121; OTTMUST00000065122; OTTMUST00000065123	GO:0005737; GO:0070062	cytoplasm; extracellular exosome	inferred from electronic annotation; not recorded	NM_001077353; NM_001288617; NM_010356; ENSMUST00000027067; ENSMUST00000121676; ENSMUST00000124990; BC147272; BC147273; M73483; OTTMUST00000065121; OTTMUST00000065122; OTTMUST00000065123	GO:0004364; GO:0016740	glutathione transferase activity; transferase activity	inferred from mutant phenotype; inferred from electronic annotation; inferred from sequence or structural similarity				ENSMUST00000027067; ENSMUST00000121676; ENSMUST00000124990; OTTMUST00000065121; OTTMUST00000065122; OTTMUST00000065123	Pfam	IPR004045; IPR004046	Glutathione S-transferase, N-terminal; Glutathione S-transferase, C-terminal	main
10345074	4.8	4.75	4.8	4.93	4.79	4.71	LOC101056100; Gm7094	centrin-4 pseudogene; predicted pseudogene 7094 [Source:MGI Symbol;Acc:MGI:3648114]	XR_865218; XR_884621; ENSMUST00000178379; GENSCAN00000026617; OTTMUST00000124323; NM_145825; ENSMUST00000071400; ENSMUST00000102955; ENSMUST00000125252; ENSMUST00000140956; AF362367; BC060991; BC087905; OTTMUST00000016994; OTTMUST00000017004; OTTMUST00000017005; OTTMUST00000017006; ENSMUST00000075537; OTTMUST00000086118; XM_011238246; GENSCAN00000004718; OTTMUST00000003867; OTTMUST00000003868; OT…	RefSeq; ENSEMBL; Havana transcript; GenBank; UCSC Genes	PREDICTED: Mus musculus centrin-4 pseudogene (LOC101056100), misc_RNA.; predicted pseudogene 7094 [gene_biotype:unprocessed_pseudogene transcript_biotype:unprocessed_pseudogene]; cdna:genscan chromosome:GRCm38:1:21249772:21272909:1 transcript_biotype:protein_coding; centrin 4 (Cetn4) pseudogene[gene_biotype:unprocessed_pseudogene transcript_biotype:unprocessed_pseudogene]; Mus musculus centrin 4 …	chr1																				main
10345077	2.89	2.93	3.03	3.51	3.39	3.05	Khdc1a	KH domain containing 1A	NM_183322; XM_006495546; ENSMUST00000088407; AY238603; OTTMUST00000085058; GENSCAN00000026614; NONMMUT000317; uc007aln.1	RefSeq; ENSEMBL; GenBank; Havana transcript; NONCODE; UCSC Genes	Mus musculus KH domain containing 1A (Khdc1a), mRNA.; PREDICTED: Mus musculus KH domain containing 1A (Khdc1a), transcript variant X1, mRNA.; KH domain containing 1A [gene_biotype:protein_coding transcript_biotype:protein_coding]; Mus musculus Nur77 downstream protein 1 mRNA, complete cds.; KH domain containing 1A[gene_biotype:protein_coding transcript_biotype:protein_coding]; cdna:genscan chromo…	chr1	NM_183322; XM_006495546; ENSMUST00000088407; AY238603; OTTMUST00000085058	GO:0006915; GO:0008150	apoptotic process; biological_process	inferred from electronic annotation; no biological data available	NM_183322; XM_006495546; ENSMUST00000088407; AY238603; OTTMUST00000085058	GO:0005737; GO:0005575	cytoplasm; cellular_component	inferred from direct assay; inferred from electronic annotation; no biological data available	NM_183322; XM_006495546; ENSMUST00000088407; AY238603; OTTMUST00000085058	GO:0003723; GO:0005515; GO:0008266; GO:0042802; GO:0003674	RNA binding; protein binding; poly(U) RNA binding; identical protein binding; molecular_function	inferred from electronic annotation; inferred from physical interaction; inferred from direct assay; no biological data available								main
10345079	5.12	5.16	5.29	5.19	4.94	5.17	Khdc1c	KH domain containing 1C	NM_001033904; ENSMUST00000070223; BC099381; BC141037; OTTMUST00000097914; GENSCAN00000026614; uc007alo.1; NM_183322; XM_006495546; ENSMUST00000088407; OTTMUST00000085058; NM_001113187; ENSMUST00000147615; AY238603; OTTMUST00000085057; uc007aln.1; uc007alp.2	RefSeq; ENSEMBL; GenBank; Havana transcript; UCSC Genes	Mus musculus KH domain containing 1C (Khdc1c), mRNA.; KH domain containing 1C [gene_biotype:protein_coding transcript_biotype:protein_coding]; Mus musculus KH domain containing 1C, mRNA (cDNA clone MGC:117514 IMAGE:30937206), complete cds.; Mus musculus KH domain containing 1C, mRNA (cDNA clone MGC:175998 IMAGE:9055649), complete cds.; KH domain containing 1C[gene_biotype:protein_coding transcrip…	chr1	NM_001033904; ENSMUST00000070223; BC099381; BC141037; OTTMUST00000097914	GO:0008150; GO:0006915	biological_process; apoptotic process	no biological data available; inferred from electronic annotation	NM_001033904; ENSMUST00000070223; BC099381; BC141037; OTTMUST00000097914	GO:0005575; GO:0005737	cellular_component; cytoplasm	no biological data available; inferred from direct assay; inferred from electronic annotation	NM_001033904; ENSMUST00000070223; BC099381; BC141037; OTTMUST00000097914	GO:0003723; GO:0003674; GO:0005515; GO:0008266; GO:0042802	RNA binding; molecular_function; protein binding; poly(U) RNA binding; identical protein binding	inferred from electronic annotation; no biological data available; inferred from physical interaction; inferred from direct assay								main
10345083	5.14	5.05	5.35	5.26	4.92	5.21	Khdc1b	KH domain containing 1B	NM_001113187; ENSMUST00000147615; OTTMUST00000085057; GENSCAN00000026614; uc007alp.2; NM_001033904; NM_183322; XM_006495546; ENSMUST00000070223; ENSMUST00000088407; AY238603; BC099381; BC141037; OTTMUST00000085058; OTTMUST00000097914; uc007aln.1; uc007alo.1	RefSeq; ENSEMBL; Havana transcript; UCSC Genes; GenBank	Mus musculus KH domain containing 1B (Khdc1b), mRNA.; KH domain containing 1B [gene_biotype:protein_coding transcript_biotype:protein_coding]; KH domain containing 1B[gene_biotype:protein_coding transcript_biotype:protein_coding]; cdna:genscan chromosome:GRCm38:1:21330652:21392317:1 transcript_biotype:protein_coding; Mus musculus KH domain containing 1C (Khdc1c), mRNA.; Mus musculus KH domain con…	chr1	NM_001113187; ENSMUST00000147615; OTTMUST00000085057	GO:0006919	activation of cysteine-type endopeptidase activity involved in apoptotic process	inferred from direct assay	NM_001113187; ENSMUST00000147615; OTTMUST00000085057	GO:0005737	cytoplasm	inferred from direct assay	NM_001113187; ENSMUST00000147615; OTTMUST00000085057	GO:0003723; GO:0005515; GO:0042802	RNA binding; protein binding; identical protein binding	inferred from direct assay; inferred from physical interaction; inferred from electronic annotation								main
10345087	4.03	3.8	4.13	3.72	3.76	3.86	Mir30a	microRNA 30a	NR_029533; ENSMUST00000083471; mmu-mir-30a; NONMMUT000349; uc011wip.1	RefSeq; ENSEMBL; miRBase Micro RNA Database; NONCODE; UCSC Genes	Mus musculus microRNA 30a (Mir30a), microRNA.; microRNA 30a [gene_biotype:miRNA transcript_biotype:miRNA]; MI0000144 Mus musculus miR-30a stem-loop; Non-coding transcript identified by NONCODE	chr1	NR_029533	GO:0035195; GO:0035622; GO:0042552; GO:0061009; GO:0071230; GO:0071241	gene silencing by miRNA; intrahepatic bile duct development; myelination; common bile duct development; cellular response to amino acid stimulus; cellular response to inorganic substance	inferred from mutant phenotype; inferred from sequence or structural similarity; inferred from direct assay																main
10345089	3.28	3.34	3.54	3.42	3.26	3.27	Mir30c-2	microRNA 30c-2	NR_029717; ENSMUST00000083633; ENSMUST00000182303; mmu-mir-30c-2; NONMMUT000351; NONMMUT000352; uc007ama.2	RefSeq; ENSEMBL; miRBase Micro RNA Database; NONCODE; UCSC Genes	Mus musculus microRNA 30c-2 (Mir30c-2), microRNA.; microRNA 30c-2 [gene_biotype:miRNA transcript_biotype:miRNA]; predicted gene, 27028 [gene_biotype:lincRNA transcript_biotype:lincRNA]; MI0000548 Mus musculus miR-30c-2 stem-loop; Non-coding transcript identified by NONCODE: Linc; Non-coding transcript identified by NONCODE	chr1	NR_029717	GO:0010629; GO:0045668; GO:0071222; GO:0071241	negative regulation of gene expression; negative regulation of osteoblast differentiation; cellular response to lipopolysaccharide; cellular response to inorganic substance	inferred from direct assay																main
10345091	4.76	4.75	4.82	4.98	4.83	4.71	B3gat2	beta-1,3-glucuronyltransferase 2 (glucuronosyltransferase S)	NM_172124; ENSMUST00000063663; ENSMUST00000140583; ENSMUST00000144602; AB055902; AK220433; BC056368; BC058082; BC092280; OTTMUST00000065597; OTTMUST00000065598; OTTMUST00000065599; GENSCAN00000055414; GENSCAN00000055428; uc007amd.1; uc007ame.1	RefSeq; ENSEMBL; GenBank; Havana transcript; UCSC Genes	Mus musculus beta-1,3-glucuronyltransferase 2 (glucuronosyltransferase S) (B3gat2), mRNA.; beta-1,3-glucuronyltransferase 2 (glucuronosyltransferase S) [gene_biotype:protein_coding transcript_biotype:protein_coding]; Mus musculus GlcAT-S mRNA for UDP-glucuronyltransferase-S, complete cds.; Mus musculus mRNA for mKIAA1963 protein.; Mus musculus beta-1,3-glucuronyltransferase 2 (glucuronosyltransfe…	chr1	NM_172124; ENSMUST00000063663; ENSMUST00000140583; ENSMUST00000144602; AB055902; AK220433; BC056368; BC058082; BC092280; OTTMUST00000065597; OTTMUST00000065598; OTTMUST00000065599	GO:0005975; GO:0016051; GO:0030204; GO:0050650; GO:0006486; GO:0008152	carbohydrate metabolic process; carbohydrate biosynthetic process; chondroitin sulfate metabolic process; chondroitin sulfate proteoglycan biosynthetic process; protein glycosylation; metabolic process	not recorded; inferred from electronic annotation	NM_172124; ENSMUST00000063663; ENSMUST00000140583; ENSMUST00000144602; AB055902; AK220433; BC056368; BC058082; BC092280; OTTMUST00000065597; OTTMUST00000065598; OTTMUST00000065599	GO:0000139; GO:0005794; GO:0016020; GO:0016021; GO:0005575	Golgi membrane; Golgi apparatus; membrane; integral component of membrane; cellular_component	not recorded; inferred from electronic annotation; no biological data available	NM_172124; ENSMUST00000063663; ENSMUST00000140583; ENSMUST00000144602; AB055902; AK220433; BC056368; BC058082; BC092280; OTTMUST00000065597; OTTMUST00000065598; OTTMUST00000065599	GO:0015018; GO:0015020; GO:0016740; GO:0046872	galactosylgalactosylxylosylprotein 3-beta-glucuronosyltransferase activity; glucuronosyltransferase activity; transferase activity; metal ion binding	not recorded; traceable author statement; inferred from electronic annotation; inferred from sequence or structural similarity				ENSMUST00000063663; ENSMUST00000140583; ENSMUST00000144602; OTTMUST00000065597; OTTMUST00000065598; OTTMUST00000065599	Pfam	IPR005027	Glycosyl transferase, family 43	main
10345099	4.85	4.76	5.25	4.97	4.94	4.98																										main
10345101	6.22	6.18	6.24	6.15	6.2	6.03	Col9a1	collagen, type IX, alpha 1	NM_001290691; NM_007740; XM_006495649; ENSMUST00000054588; ENSMUST00000088349; ENSMUST00000124600; ENSMUST00000147902; BC038017; BC046970; D17511; L12215; OTTMUST00000054775; OTTMUST00000054776; OTTMUST00000054777; OTTMUST00000054778; GENSCAN00000038783; NONMMUT000367; uc007amo.2; uc007amp.2	RefSeq; ENSEMBL; GenBank; Havana transcript; NONCODE; UCSC Genes	Mus musculus collagen, type IX, alpha 1 (Col9a1), transcript variant 2, mRNA.; Mus musculus collagen, type IX, alpha 1 (Col9a1), transcript variant 1, mRNA.; PREDICTED: Mus musculus collagen, type IX, alpha 1 (Col9a1), transcript variant X1, mRNA.; collagen, type IX, alpha 1 [gene_biotype:protein_coding transcript_biotype:protein_coding]; collagen, type IX, alpha 1 [gene_biotype:protein_coding tr…	chr1	NM_001290691; NM_007740; XM_006495649; ENSMUST00000054588; ENSMUST00000088349; ENSMUST00000124600; ENSMUST00000147902; BC038017; BC046970; D17511; L12215; OTTMUST00000054775; OTTMUST00000054776; OTTMUST00000054777; OTTMUST00000054778	GO:0001894; GO:0003417; GO:0051216	tissue homeostasis; growth plate cartilage development; cartilage development	inferred from mutant phenotype; inferred from genetic interaction	NM_001290691; NM_007740; XM_006495649; ENSMUST00000054588; ENSMUST00000088349; ENSMUST00000124600; ENSMUST00000147902; BC038017; BC046970; D17511; L12215; OTTMUST00000054775; OTTMUST00000054776; OTTMUST00000054777; OTTMUST00000054778	GO:0005576; GO:0005578; GO:0005581; GO:0005594	extracellular region; proteinaceous extracellular matrix; collagen trimer; collagen type IX trimer	inferred from electronic annotation; not recorded	NM_001290691; NM_007740; XM_006495649; ENSMUST00000054588; ENSMUST00000088349; ENSMUST00000124600; ENSMUST00000147902; BC038017; BC046970; D17511; L12215; OTTMUST00000054775; OTTMUST00000054776; OTTMUST00000054777; OTTMUST00000054778	GO:0046872	metal ion binding	inferred from electronic annotation				ENSMUST00000054588; ENSMUST00000088349; OTTMUST00000054775; OTTMUST00000054776	Pfam	IPR008160	Collagen triple helix repeat	main
10345141	6.87	6.4	6.51	6.48	6.52	6.78	Lmbrd1	LMBR1 domain containing 1	NM_001310483; NM_026719; ENSMUST00000095062; ENSMUST00000186096; ENSMUST00000186190; ENSMUST00000187468; ENSMUST00000190195; ENSMUST00000191471; BC025579; BC027774; BC031902; BC039053; OTTMUST00000120742; OTTMUST00000120743; OTTMUST00000120744; OTTMUST00000120745; OTTMUST00000120746; OTTMUST00000120747; GENSCAN00000038772; NONMMUT000374; uc007amt.1; uc007amu.1	RefSeq; ENSEMBL; GenBank; Havana transcript; NONCODE; UCSC Genes	Mus musculus LMBR1 domain containing 1 (Lmbrd1), transcript variant 2, mRNA.; Mus musculus LMBR1 domain containing 1 (Lmbrd1), transcript variant 1, mRNA.; LMBR1 domain containing 1 [gene_biotype:protein_coding transcript_biotype:protein_coding]; LMBR1 domain containing 1 [gene_biotype:protein_coding transcript_biotype:retained_intron]; Mus musculus LMBR1 domain containing 1, mRNA (cDNA clone MGC…	chr1	NM_001310483; NM_026719; ENSMUST00000095062; ENSMUST00000186096; ENSMUST00000186190; ENSMUST00000187468; ENSMUST00000190195; ENSMUST00000191471; BC025579; BC027774; BC031902; BC039053; OTTMUST00000120742; OTTMUST00000120743; OTTMUST00000120744; OTTMUST00000120745; OTTMUST00000120746; OTTMUST00000120747	GO:0006810; GO:0038016; GO:0043408; GO:0046325; GO:0046627; GO:0051898	transport; insulin receptor internalization; regulation of MAPK cascade; negative regulation of glucose import; negative regulation of insulin receptor signaling pathway; negative regulation of protein kinase B signaling	inferred from electronic annotation; inferred from mutant phenotype	NM_001310483; NM_026719; ENSMUST00000095062; ENSMUST00000186096; ENSMUST00000186190; ENSMUST00000187468; ENSMUST00000190195; ENSMUST00000191471; BC025579; BC027774; BC031902; BC039053; OTTMUST00000120742; OTTMUST00000120743; OTTMUST00000120744; OTTMUST00000120745; OTTMUST00000120746; OTTMUST00000120747	GO:0005764; GO:0005886; GO:0016020; GO:0016021; GO:0045334; GO:0005765	lysosome; plasma membrane; membrane; integral component of membrane; clathrin-coated endocytic vesicle; lysosomal membrane	inferred from direct assay; not recorded; inferred from electronic annotation	NM_001310483; NM_026719; ENSMUST00000095062; ENSMUST00000186096; ENSMUST00000186190; ENSMUST00000187468; ENSMUST00000190195; ENSMUST00000191471; BC025579; BC027774; BC031902; BC039053; OTTMUST00000120742; OTTMUST00000120743; OTTMUST00000120744; OTTMUST00000120745; OTTMUST00000120746; OTTMUST00000120747	GO:0005158; GO:0031419	insulin receptor binding; cobalamin binding	inferred from direct assay; inferred from electronic annotation				ENSMUST00000095062; ENSMUST00000186096; ENSMUST00000191471; OTTMUST00000120742; OTTMUST00000120743; OTTMUST00000120744	Pfam	IPR006876	LMBR1-like membrane protein	main
10345167	5.38	5.33	5.27	5.18	5.24	5.3	Gm9443	predicted gene 9443 [Source:MGI Symbol;Acc:MGI:3779853]	ENSMUST00000188406; GENSCAN00000005030; OTTMUST00000120825	ENSEMBL; Havana transcript	predicted gene 9443 [gene_biotype:processed_pseudogene transcript_biotype:processed_pseudogene]; cdna:genscan chromosome:GRCm38:1:25012153:25025647:1 transcript_biotype:protein_coding; NSA2 ribosome biogenesis homolog (S. cerevisiae) (Nsa2) pseudogene[gene_biotype:processed_pseudogene transcript_biotype:processed_pseudogene]	chr1																				main
10345172	5.56	5.38	5.65	5.49	5.66	5.56																										main
10345174	6.07	6.06	5.95	6.1	5.83	6.02	Gm19028	predicted gene, 19028 [Source:MGI Symbol;Acc:MGI:5011213]	ENSMUST00000189614; GENSCAN00000047478; OTTMUST00000124668	ENSEMBL; Havana transcript	predicted gene, 19028 [gene_biotype:processed_pseudogene transcript_biotype:processed_pseudogene]; cdna:genscan chromosome:GRCm38:1:27990108:28008637:1 transcript_biotype:protein_coding; DEAD/H (Asp-Glu-Ala-Asp/His) box polypeptide 3, X-linked (Ddx3x) pseudogene[gene_biotype:processed_pseudogene transcript_biotype:processed_pseudogene]	chr1																				main
10345181	2.01	2.09	1.98	1.93	1.87	1.94	Gm6462	predicted gene 6462 [Source:MGI Symbol;Acc:MGI:3647053]	ENSMUST00000081488; GENSCAN00000051969; OTTMUST00000124675	ENSEMBL; Havana transcript	predicted gene 6462 [gene_biotype:processed_pseudogene transcript_biotype:processed_pseudogene]; cdna:genscan chromosome:GRCm38:1:28938008:28938340:1 transcript_biotype:protein_coding; heat shock protein 1 (chaperonin 10) (Hspe1) pseudogene[gene_biotype:processed_pseudogene transcript_biotype:processed_pseudogene]	chr1																				main
10345183	6.21	6.35	6.24	6.31	6.25	6.3	Gm6473	predicted gene 6473 [Source:MGI Symbol;Acc:MGI:3645176]	ENSMUST00000188572; GENSCAN00000019197; KnowTID_00000036; NONMMUT000437; NONMMUT000438; OTTMUST00000124823; uc007and.1; NM_194444; NM_194446; XM_006530960; XM_006530961; XM_006530962; XM_011248373; XM_011248374; ENSMUST00000036880; BC017131; DQ288857; GENSCAN00000011785; uc009nun.2; uc009nuo.2; uc012gmo.1; uc009num.1	ENSEMBL; Luo lincRNA; NONCODE; Havana transcript; UCSC Genes; RefSeq; GenBank	predicted gene 6473 [gene_biotype:unprocessed_pseudogene transcript_biotype:unprocessed_pseudogene]; cdna:genscan chromosome:GRCm38:1:30597341:30772132:1 transcript_biotype:protein_coding; Non-coding transcript identified by Luo, et al.; Non-coding transcript identified by NONCODE: Linc; Non-coding transcript identified by NONCODE; cyclin-dependent kinase 10 (Cdk10) pseudogene[gene_biotype:unproc…	chr1																				main
10345190	5.16	5.04	5.07	4.86	5.28	5	Lgsn	lengsin, lens protein with glutamine synthetase domain	NM_153601; ENSMUST00000062560; ENSMUST00000161773; AF545851; BC117745; BC117746; BC128067; OTTMUST00000065715; OTTMUST00000065716; GENSCAN00000010522; uc007ank.1	RefSeq; ENSEMBL; GenBank; Havana transcript; UCSC Genes	Mus musculus lengsin, lens protein with glutamine synthetase domain (Lgsn), mRNA.; lengsin, lens protein with glutamine synthetase domain [gene_biotype:protein_coding transcript_biotype:protein_coding]; Mus musculus lengsin (Lgs) mRNA, complete cds.; Mus musculus lengsin, lens protein with glutamine synthetase domain, mRNA (cDNA clone MGC:143528 IMAGE:40090427), complete cds.; Mus musculus lengsi…	chr1	NM_153601; ENSMUST00000062560; ENSMUST00000161773; AF545851; BC117745; BC117746; BC128067; OTTMUST00000065715; OTTMUST00000065716	GO:0006542; GO:0006807	glutamine biosynthetic process; nitrogen compound metabolic process	inferred from electronic annotation	NM_153601; ENSMUST00000062560; ENSMUST00000161773; AF545851; BC117745; BC117746; BC128067; OTTMUST00000065715; OTTMUST00000065716	GO:0005886	plasma membrane	inferred from direct assay	NM_153601; ENSMUST00000062560; ENSMUST00000161773; AF545851; BC117745; BC117746; BC128067; OTTMUST00000065715; OTTMUST00000065716	GO:0003824; GO:0004356; GO:0005515	catalytic activity; glutamate-ammonia ligase activity; protein binding	inferred from electronic annotation; inferred from physical interaction				ENSMUST00000062560; OTTMUST00000065715	Pfam	IPR008146; IPR008147	Glutamine synthetase, catalytic domain; Glutamine synthetase, beta-Grasp domain	main
10345197	3.01	3.3	3.32	3.28	3.13	3.32	Pih1d3	PIH1 domain containing 3	NM_029062; ENSMUST00000027230; BC107262; OTTMUST00000065717; GENSCAN00000010493; uc007anm.1	RefSeq; ENSEMBL; GenBank; Havana transcript; UCSC Genes	Mus musculus PIH1 domain containing 3 (Pih1d3), mRNA.; PIH1 domain containing 3 [gene_biotype:protein_coding transcript_biotype:protein_coding]; Mus musculus RIKEN cDNA 4930521A18 gene, mRNA (cDNA clone MGC:130206 IMAGE:40052516), complete cds.; PIH1 domain containing 3[gene_biotype:protein_coding transcript_biotype:protein_coding]; cdna:genscan chromosome:GRCm38:1:31222939:31223595:1 transcript_…	chr1	NM_029062; ENSMUST00000027230; BC107262; OTTMUST00000065717	GO:0030317; GO:0070286	sperm motility; axonemal dynein complex assembly	inferred from mutant phenotype	NM_029062; ENSMUST00000027230; BC107262; OTTMUST00000065717	GO:0005737	cytoplasm	inferred from direct assay; inferred from electronic annotation	NM_029062; ENSMUST00000027230; BC107262; OTTMUST00000065717	GO:0005515; GO:0051087	protein binding; chaperone binding	inferred from physical interaction; inferred from direct assay				ENSMUST00000027230; OTTMUST00000065717	Pfam	IPR012981	PIH1 family	main
10345200	4.38	4.44	4.65	4.47	4.4	4.5	Gm28645	predicted gene 28645	XM_003945312; XM_006543486; ENSMUST00000178167; ENSMUST00000185859; GENSCAN00000010504; OTTMUST00000120275; OTTMUST00000124971	RefSeq; ENSEMBL; Havana transcript	PREDICTED: Mus musculus predicted gene 28645 (Gm28645), mRNA.; predicted gene 6489 [gene_biotype:processed_pseudogene transcript_biotype:processed_pseudogene]; predicted gene 28645 [gene_biotype:processed_pseudogene transcript_biotype:processed_pseudogene]; cdna:genscan chromosome:GRCm38:1:31274902:31287706:1 transcript_biotype:protein_coding; Aly/REF export factor (Alyref) pseudogene[gene_biotyp…	chr1																				main
10345203	5.55	5.49	5.66	5.67	5.59	5.35	Gm19680	predicted gene, 19680 [Source:MGI Symbol;Acc:MGI:5011865]	ENSMUST00000095050; GENSCAN00000010502; OTTMUST00000124989; NM_153783; XM_006536166; XM_006536168; XM_011249839; XM_011249840; ENSMUST00000026537; AF226656; BC082783; OTTMUST00000067447; XM_006536167; XM_011249841; XM_006536169; ENSMUST00000097967; BC033913; OTTMUST00000067448; GENSCAN00000040328; uc009khb.1; uc009kha.1; uc009khc.1	ENSEMBL; Havana transcript; RefSeq; GenBank; UCSC Genes	predicted gene, 19680 [gene_biotype:processed_pseudogene transcript_biotype:processed_pseudogene]; cdna:genscan chromosome:GRCm38:1:31611703:31879003:1 transcript_biotype:protein_coding; polyamine oxidase (exo-N4-amino) (Paox) pseudogene[gene_biotype:processed_pseudogene transcript_biotype:processed_pseudogene]; Mus musculus polyamine oxidase (exo-N4-amino) (Paox), mRNA.; PREDICTED: Mus musculus …	chr1																				main
10345206	5.76	5.96	5.64	5.68	5.55	5.48	Gm7910	predicted gene 7910 [Source:MGI Symbol;Acc:MGI:3645646]	ENSMUST00000117896; GENSCAN00000010502; OTTMUST00000051315	ENSEMBL; Havana transcript	predicted gene 7910 [gene_biotype:processed_pseudogene transcript_biotype:processed_pseudogene]; cdna:genscan chromosome:GRCm38:1:31611703:31879003:1 transcript_biotype:protein_coding; voltage-dependent anion channel 1 (Vdac1) pseudogene[gene_biotype:processed_pseudogene transcript_biotype:processed_pseudogene]	chr1																				main
10345212	4.7	4.77	5.13	4.91	4.81	4.87	Khdrbs2	KH domain containing, RNA binding, signal transduction associated 2	NM_133235; XR_373242; XR_865220; XR_865221; ENSMUST00000027226; ENSMUST00000185666; ENSMUST00000186984; ENSMUST00000188257; ENSMUST00000189878; BC066814; BC132117; BC132119; OTTMUST00000125036; OTTMUST00000125037; OTTMUST00000125038; OTTMUST00000125039; OTTMUST00000125040; GENSCAN00000040887; GENSCAN00000040890; GENSCAN00000040896; uc007ann.1; uc007ano.1; uc007anp.1; AF098796	RefSeq; ENSEMBL; GenBank; Havana transcript; UCSC Genes	Mus musculus KH domain containing, RNA binding, signal transduction associated 2 (Khdrbs2), mRNA.; PREDICTED: Mus musculus KH domain containing, RNA binding, signal transduction associated 2 (Khdrbs2), transcript variant X2, misc_RNA.; PREDICTED: Mus musculus KH domain containing, RNA binding, signal transduction associated 2 (Khdrbs2), transcript variant X1, misc_RNA.; PREDICTED: Mus musculus KH…	chr1	NM_133235; XR_373242; XR_865220; XR_865221; ENSMUST00000027226; ENSMUST00000185666; ENSMUST00000186984; ENSMUST00000188257; ENSMUST00000189878; BC066814; BC132117; BC132119; OTTMUST00000125036; OTTMUST00000125037; OTTMUST00000125038; OTTMUST00000125039; OTTMUST00000125040	GO:0006351; GO:0006355; GO:0009967	transcription, DNA-templated; regulation of transcription, DNA-templated; positive regulation of signal transduction	inferred from electronic annotation; traceable author statement	NM_133235; XR_373242; XR_865220; XR_865221; ENSMUST00000027226; ENSMUST00000185666; ENSMUST00000186984; ENSMUST00000188257; ENSMUST00000189878; BC066814; BC132117; BC132119; OTTMUST00000125036; OTTMUST00000125037; OTTMUST00000125038; OTTMUST00000125039; OTTMUST00000125040	GO:0005634	nucleus	traceable author statement; inferred from electronic annotation	NM_133235; XR_373242; XR_865220; XR_865221; ENSMUST00000027226; ENSMUST00000185666; ENSMUST00000186984; ENSMUST00000188257; ENSMUST00000189878; BC066814; BC132117; BC132119; OTTMUST00000125036; OTTMUST00000125037; OTTMUST00000125038; OTTMUST00000125039; OTTMUST00000125040	GO:0003676; GO:0003723; GO:0005070; GO:0008143; GO:0008266; GO:0017124; GO:0042169; GO:0046982; GO:0005515	nucleic acid binding; RNA binding; SH3/SH2 adaptor activity; poly(A) binding; poly(U) RNA binding; SH3 domain binding; SH2 domain binding; protein heterodimerization activity; protein binding	inferred from electronic annotation; traceable author statement; inferred from direct assay				ENSMUST00000027226; ENSMUST00000188257; OTTMUST00000125036; OTTMUST00000125038	Pfam	IPR004088	K Homology domain, type 1	main
10345224	2.94	2.81	2.93	2.28	2.7	2.35	Gm25792	predicted gene, 25792 [Source:MGI Symbol;Acc:MGI:5455569]	ENSMUST00000083289; NONMMUT000476	ENSEMBL; NONCODE	predicted gene, 25792 [gene_biotype:snRNA transcript_biotype:snRNA]; Non-coding transcript identified by NONCODE	chr1																				main
10345226	2.54	3.32	2.88	2.98	2.71	2.33	Gm23453	predicted gene, 23453 [Source:MGI Symbol;Acc:MGI:5453230]	ENSMUST00000083326; NONMMUT000479	ENSEMBL; NONCODE	predicted gene, 23453 [gene_biotype:snRNA transcript_biotype:snRNA]; Non-coding transcript identified by NONCODE	chr1																				main
10345228	4.87	4.88	4.84	4.92	4.87	4.68	1700001G17Rik	RIKEN cDNA 1700001G17 gene	NR_033199; uc007ant.3	RefSeq; UCSC Genes	Mus musculus RIKEN cDNA 1700001G17 gene (1700001G17Rik), long non-coding RNA.	chr1	NR_033199	GO:0008150	biological_process	no biological data available	NR_033199	GO:0005575	cellular_component	no biological data available	NR_033199	GO:0003674	molecular_function	no biological data available								main
10345230	4.32	4.38	4.47	4.38	4.37	4.42	Rab23	RAB23, member RAS oncogene family	NM_001159729; NM_008999; XM_006495801; XM_006495802; ENSMUST00000088287; ENSMUST00000115174; ENSMUST00000122822; ENSMUST00000132066; ENSMUST00000135330; ENSMUST00000138024; ENSMUST00000140354; ENSMUST00000150593; ENSMUST00000151482; ENSMUST00000195006; AB232618; BC025578; OTTMUST00000051907; OTTMUST00000051908; OTTMUST00000051909; OTTMUST00000051910; OTTMUST00000051911; OTTMUST00000051912; OTTMUS…	RefSeq; ENSEMBL; GenBank; Havana transcript; NONCODE; UCSC Genes	Mus musculus RAB23, member RAS oncogene family (Rab23), transcript variant 2, mRNA.; Mus musculus RAB23, member RAS oncogene family (Rab23), transcript variant 1, mRNA.; PREDICTED: Mus musculus RAB23, member RAS oncogene family (Rab23), transcript variant X1, mRNA.; PREDICTED: Mus musculus RAB23, member RAS oncogene family (Rab23), transcript variant X2, mRNA.; RAB23, member RAS oncogene family […	chr1									NM_001159729; NM_008999; XM_006495801; XM_006495802; ENSMUST00000088287; ENSMUST00000115174; ENSMUST00000122822; ENSMUST00000132066; ENSMUST00000135330; ENSMUST00000138024; ENSMUST00000140354; ENSMUST00000150593; ENSMUST00000151482; ENSMUST00000195006; AB232618; BC025578; OTTMUST00000051907; OTTMUST00000051908; OTTMUST00000051909; OTTMUST00000051910; OTTMUST00000051911; OTTMUST00000051912; OTTMUS…	GO:0000166; GO:0003924; GO:0005525; GO:0005515	nucleotide binding; GTPase activity; GTP binding; protein binding	inferred from electronic annotation; not recorded; inferred from sequence or structural similarity				ENSMUST00000088287; ENSMUST00000115174; ENSMUST00000138024; OTTMUST00000051907; OTTMUST00000051908; OTTMUST00000051909	Pfam	IPR001806; IPR006689; IPR006762; IPR013684	Small GTPase superfamily; Small GTPase superfamily, ARF/SAR type; Gtr1/RagA G protein; Mitochondrial Rho-like	main
10345241	5.86	5.67	5.69	5.49	5.6	5.54	Dst	dystonin	NM_001276764; NM_010081; NM_133833; NM_134448; XM_006495666; XM_006495669; XM_006495674; XM_006495678; XM_006495679; XM_006495680; XM_006495682; XM_006495684; XM_006495685; XM_006495686; XM_006495688; XM_006495690; XM_006495691; XM_011238426; XM_011238427; XM_011238428; XM_011238429; XM_011238430; XM_011238431; XM_011238432; XM_011238433; ENSMUST00000097785; ENSMUST00000097786; ENSMUST00000115104…	RefSeq; ENSEMBL; GenBank; Havana transcript; NONCODE; UCSC Genes	Mus musculus dystonin (Dst), transcript variant 1, mRNA.; Mus musculus dystonin (Dst), transcript variant 4, mRNA.; Mus musculus dystonin (Dst), transcript variant 3, mRNA.; Mus musculus dystonin (Dst), transcript variant 2, mRNA.; PREDICTED: Mus musculus dystonin (Dst), transcript variant X1, mRNA.; PREDICTED: Mus musculus dystonin (Dst), transcript variant X6, mRNA.; PREDICTED: Mus musculus dys…	chr1																ENSMUST00000097785; ENSMUST00000097786; ENSMUST00000115104; ENSMUST00000182018; ENSMUST00000182314; ENSMUST00000182507; ENSMUST00000182697; ENSMUST00000183034; ENSMUST00000183100; ENSMUST00000183302; ENSMUST00000185269; ENSMUST00000185897; ENSMUST00000187486; ENSMUST00000194011; OTTMUST00000116984; OTTMUST00000116986; OTTMUST00000116988; OTTMUST00000116990; OTTMUST00000116991; OTTMUST00000116994;…	Pfam	IPR001101; IPR001715; IPR002017; IPR003108; IPR011992; IPR022613; IPR002048	Plectin repeat; Calponin homology domain; Spectrin repeat; Growth-arrest-specific protein 2 domain; EF-hand domain pair; Calmodulin-regulated spectrin-associated protein, CH domain; EF-hand domain	main
10345350	5.21	5.39	5.41	5.13	5.35	5.19																										main
10345352	5.7	5.67	5.85	5.47	5.62	5.34	Gm5266	predicted gene 5266 [Source:MGI Symbol;Acc:MGI:3646119]	ENSMUST00000187302; GENSCAN00000040860; OTTMUST00000125623	ENSEMBL; Havana transcript	predicted gene 5266 [gene_biotype:processed_pseudogene transcript_biotype:processed_pseudogene]; cdna:genscan chromosome:GRCm38:1:34302847:34368860:1 transcript_biotype:protein_coding; 3-phosphoglycerate dehydrogenase (Phgdh) pseudogene[gene_biotype:processed_pseudogene transcript_biotype:processed_pseudogene]	chr1																				main
10345357	5.98	5.97	5.83	6.02	5.78	5.81	Imp4	IMP4, U3 small nucleolar ribonucleoprotein, homolog (yeast)	NM_178601; ENSMUST00000027303; ENSMUST00000128086; ENSMUST00000134327; ENSMUST00000136770; ENSMUST00000137794; ENSMUST00000149962; ENSMUST00000187077; AF334609; BC069930; OTTMUST00000073351; OTTMUST00000073352; OTTMUST00000073353; OTTMUST00000073354; OTTMUST00000073355; OTTMUST00000073356; OTTMUST00000126096; GENSCAN00000040864; uc007aor.2	RefSeq; ENSEMBL; GenBank; Havana transcript; UCSC Genes	Mus musculus IMP4, U3 small nucleolar ribonucleoprotein, homolog (yeast) (Imp4), mRNA.; IMP4, U3 small nucleolar ribonucleoprotein, homolog (yeast) [gene_biotype:protein_coding transcript_biotype:protein_coding]; IMP4, U3 small nucleolar ribonucleoprotein, homolog (yeast) [gene_biotype:protein_coding transcript_biotype:processed_transcript]; IMP4, U3 small nucleolar ribonucleoprotein, homolog (ye…	chr1	NM_178601; ENSMUST00000027303; ENSMUST00000128086; ENSMUST00000134327; ENSMUST00000136770; ENSMUST00000137794; ENSMUST00000149962; ENSMUST00000187077; AF334609; BC069930; OTTMUST00000073351; OTTMUST00000073352; OTTMUST00000073353; OTTMUST00000073354; OTTMUST00000073355; OTTMUST00000073356; OTTMUST00000126096	GO:0006364; GO:0042254	rRNA processing; ribosome biogenesis	traceable author statement; inferred from electronic annotation	NM_178601; ENSMUST00000027303; ENSMUST00000128086; ENSMUST00000134327; ENSMUST00000136770; ENSMUST00000137794; ENSMUST00000149962; ENSMUST00000187077; AF334609; BC069930; OTTMUST00000073351; OTTMUST00000073352; OTTMUST00000073353; OTTMUST00000073354; OTTMUST00000073355; OTTMUST00000073356; OTTMUST00000126096	GO:0005634; GO:0005730; GO:0030529; GO:0032040; GO:0034457	nucleus; nucleolus; ribonucleoprotein complex; small-subunit processome; Mpp10 complex	inferred from electronic annotation; not recorded; inferred from sequence or structural similarity	NM_178601; ENSMUST00000027303; ENSMUST00000128086; ENSMUST00000134327; ENSMUST00000136770; ENSMUST00000137794; ENSMUST00000149962; ENSMUST00000187077; AF334609; BC069930; OTTMUST00000073351; OTTMUST00000073352; OTTMUST00000073353; OTTMUST00000073354; OTTMUST00000073355; OTTMUST00000073356; OTTMUST00000126096	GO:0003723; GO:0030515; GO:0030519; GO:0042134; GO:0005515	RNA binding; snoRNA binding; snoRNP binding; rRNA primary transcript binding; protein binding	not recorded; inferred from electronic annotation	NM_178601; ENSMUST00000027303; ENSMUST00000128086; ENSMUST00000134327; ENSMUST00000136770; ENSMUST00000137794; ENSMUST00000149962; ENSMUST00000187077; AF334609; BC069930; OTTMUST00000073351; OTTMUST00000073352; OTTMUST00000073353; OTTMUST00000073354; OTTMUST00000073355; OTTMUST00000073356; OTTMUST00000126096	GenMAPP	mRNA_processing_binding_Reactome	ENSMUST00000027303; ENSMUST00000136770; OTTMUST00000073351; OTTMUST00000073352	Pfam	IPR007109	Brix domain	main
10345368	5.59	5.39	5.39	5.37	5.56	5.48	Imp4	IMP4, U3 small nucleolar ribonucleoprotein, homolog (yeast)	ENSMUST00000027303; OTTMUST00000073351; NONMMUT000506	ENSEMBL; Havana transcript; NONCODE	IMP4, U3 small nucleolar ribonucleoprotein, homolog (yeast) [gene_biotype:protein_coding transcript_biotype:protein_coding]; IMP4, U3 small nucleolar ribonucleoprotein, homolog (yeast)[gene_biotype:protein_coding transcript_biotype:protein_coding]; Non-coding transcript identified by NONCODE: Linc	chr1	ENSMUST00000027303; OTTMUST00000073351	GO:0006364; GO:0042254	rRNA processing; ribosome biogenesis	traceable author statement; inferred from electronic annotation	ENSMUST00000027303; OTTMUST00000073351	GO:0005634; GO:0005730; GO:0030529; GO:0032040; GO:0034457	nucleus; nucleolus; ribonucleoprotein complex; small-subunit processome; Mpp10 complex	inferred from electronic annotation; not recorded; inferred from sequence or structural similarity	ENSMUST00000027303; OTTMUST00000073351	GO:0003723; GO:0030515; GO:0030519; GO:0042134; GO:0005515	RNA binding; snoRNA binding; snoRNP binding; rRNA primary transcript binding; protein binding	not recorded; inferred from electronic annotation	ENSMUST00000027303; OTTMUST00000073351	GenMAPP	mRNA_processing_binding_Reactome	ENSMUST00000027303; OTTMUST00000073351	Pfam	IPR007109	Brix domain	main
10345370	5.29	5.56	5.35	5.48	5.5	5.65	Ptpn18	protein tyrosine phosphatase, non-receptor type 18	NM_011206; XM_006495800; ENSMUST00000027302; ENSMUST00000185610; ENSMUST00000186252; ENSMUST00000188884; ENSMUST00000188972; ENSMUST00000190122; BC008512; OTTMUST00000126097; OTTMUST00000126098; OTTMUST00000126099; OTTMUST00000126101; OTTMUST00000126120; OTTMUST00000126217; U35124; U49853; U52523; GENSCAN00000040844; uc007aos.1; uc007aot.2	RefSeq; ENSEMBL; GenBank; Havana transcript; UCSC Genes	Mus musculus protein tyrosine phosphatase, non-receptor type 18 (Ptpn18), mRNA.; PREDICTED: Mus musculus protein tyrosine phosphatase, non-receptor type 18 (Ptpn18), transcript variant X1, mRNA.; protein tyrosine phosphatase, non-receptor type 18 [gene_biotype:protein_coding transcript_biotype:protein_coding]; protein tyrosine phosphatase, non-receptor type 18 [gene_biotype:protein_coding transcr…	chr1	NM_011206; XM_006495800; ENSMUST00000027302; ENSMUST00000185610; ENSMUST00000186252; ENSMUST00000188884; ENSMUST00000188972; ENSMUST00000190122; BC008512; OTTMUST00000126097; OTTMUST00000126098; OTTMUST00000126099; OTTMUST00000126101; OTTMUST00000126120; OTTMUST00000126217; U35124; U49853; U52523	GO:0006470; GO:0016311; GO:0035335	protein dephosphorylation; dephosphorylation; peptidyl-tyrosine dephosphorylation	inferred from electronic annotation; inferred from direct assay	NM_011206; XM_006495800; ENSMUST00000027302; ENSMUST00000185610; ENSMUST00000186252; ENSMUST00000188884; ENSMUST00000188972; ENSMUST00000190122; BC008512; OTTMUST00000126097; OTTMUST00000126098; OTTMUST00000126099; OTTMUST00000126101; OTTMUST00000126120; OTTMUST00000126217; U35124; U49853; U52523	GO:0005634; GO:0005737	nucleus; cytoplasm	inferred from direct assay; inferred from electronic annotation	NM_011206; XM_006495800; ENSMUST00000027302; ENSMUST00000185610; ENSMUST00000186252; ENSMUST00000188884; ENSMUST00000188972; ENSMUST00000190122; BC008512; OTTMUST00000126097; OTTMUST00000126098; OTTMUST00000126099; OTTMUST00000126101; OTTMUST00000126120; OTTMUST00000126217; U35124; U49853; U52523	GO:0004721; GO:0004725; GO:0004726; GO:0005515; GO:0016787; GO:0016791	phosphoprotein phosphatase activity; protein tyrosine phosphatase activity; non-membrane spanning protein tyrosine phosphatase activity; protein binding; hydrolase activity; phosphatase activity	inferred from electronic annotation; inferred from direct assay; inferred from physical interaction				ENSMUST00000027302; ENSMUST00000190122; OTTMUST00000126097; OTTMUST00000126098	Pfam	IPR000242	PTP type protein phosphatase	main
10345387	5	5.28	5.29	5.37	5.23	5.11	Prss39	protease, serine 39	NM_009355; ENSMUST00000027299; ENSMUST00000191604; AB008910; BC049616; BC115665; BC115666; OTTMUST00000126123; OTTMUST00000126124; GENSCAN00000040845; uc007aov.1	RefSeq; ENSEMBL; GenBank; Havana transcript; UCSC Genes	Mus musculus protease, serine 39 (Prss39), mRNA.; protease, serine 39 [gene_biotype:protein_coding transcript_biotype:protein_coding]; protease, serine 39 [gene_biotype:protein_coding transcript_biotype:nonsense_mediated_decay]; Mus musculus mRNA for TESP1, complete cds.; Mus musculus testicular serine protease 1, mRNA (cDNA clone MGC:58320 IMAGE:6773970), complete cds.; Mus musculus testicular s…	chr1	NM_009355; ENSMUST00000027299; ENSMUST00000191604; AB008910; BC049616; BC115665; BC115666; OTTMUST00000126123; OTTMUST00000126124	GO:0006508	proteolysis	inferred from electronic annotation	NM_009355; ENSMUST00000027299; ENSMUST00000191604; AB008910; BC049616; BC115665; BC115666; OTTMUST00000126123; OTTMUST00000126124	GO:0005576; GO:0031410; GO:0001669; GO:0005615	extracellular region; cytoplasmic vesicle; acrosomal vesicle; extracellular space	inferred from electronic annotation	NM_009355; ENSMUST00000027299; ENSMUST00000191604; AB008910; BC049616; BC115665; BC115666; OTTMUST00000126123; OTTMUST00000126124	GO:0004252	serine-type endopeptidase activity	not recorded; inferred from electronic annotation				ENSMUST00000027299; ENSMUST00000191604; OTTMUST00000126123; OTTMUST00000126124	Pfam	IPR001254; IPR015420	Serine proteases, trypsin domain; Peptidase S1A, nudel	main
10345393	5.46	6.06	5.95	5.9	5.71	5.67	Cfc1	cripto, FRL-1, cryptic family 1	NM_007685; ENSMUST00000027298; BC100705; BC100706; BC100708; BC100711; OTTMUST00000126125; U57720; GENSCAN00000040845; uc007aow.1	RefSeq; ENSEMBL; GenBank; Havana transcript; UCSC Genes	Mus musculus cripto, FRL-1, cryptic family 1 (Cfc1), mRNA.; cripto, FRL-1, cryptic family 1 [gene_biotype:protein_coding transcript_biotype:protein_coding]; Mus musculus cripto, FRL-1, cryptic family 1, mRNA (cDNA clone MGC:123898 IMAGE:40044593), complete cds.; Mus musculus cripto, FRL-1, cryptic family 1, mRNA (cDNA clone MGC:123899 IMAGE:40044594), complete cds.; Mus musculus cripto, FRL-1, cr…	chr1	NM_007685; ENSMUST00000027298; BC100705; BC100706; BC100708; BC100711; OTTMUST00000126125; U57720	GO:0001889; GO:0001947; GO:0003007; GO:0007275; GO:0007368; GO:0007369; GO:0007492; GO:0009791; GO:0009952; GO:0030509; GO:0038092; GO:0048536; GO:0048546; GO:0048856; GO:0060070; GO:0060413; GO:0060460; GO:0060541; GO:0060976	liver development; heart looping; heart morphogenesis; multicellular organismal development; determination of left/right symmetry; gastrulation; endoderm development; post-embryonic development; anterior/posterior pattern specification; BMP signaling pathway; nodal signaling pathway; spleen development; digestive tract morphogenesis; anatomical structure development; canonical Wnt signaling pathw…	inferred from mutant phenotype; inferred from electronic annotation; inferred from genetic interaction; inferred from direct assay	NM_007685; ENSMUST00000027298; BC100705; BC100706; BC100708; BC100711; OTTMUST00000126125; U57720	GO:0005576; GO:0005886; GO:0016020; GO:0031225	extracellular region; plasma membrane; membrane; anchored component of membrane	inferred from electronic annotation; traceable author statement	NM_007685; ENSMUST00000027298; BC100705; BC100706; BC100708; BC100711; OTTMUST00000126125; U57720	GO:0038100; GO:0070697	nodal binding; activin receptor binding	not recorded; inferred from physical interaction				ENSMUST00000027298; OTTMUST00000126125	Pfam	IPR019011	Cryptic/Cripto, CFC domain	main
10345401	4.77	4.78	4.77	4.9	4.63	4.5	Amer3	APC membrane recruitment 3	NM_213727; XM_006495820; XM_006495821; ENSMUST00000052670; BC070435; OTTMUST00000126126; GENSCAN00000040858; uc011wjc.1; uc033fil.1	RefSeq; ENSEMBL; GenBank; Havana transcript; UCSC Genes	Mus musculus APC membrane recruitment 3 (Amer3), mRNA.; PREDICTED: Mus musculus APC membrane recruitment 3 (Amer3), transcript variant X1, mRNA.; PREDICTED: Mus musculus APC membrane recruitment 3 (Amer3), transcript variant X2, mRNA.; APC membrane recruitment 3 [gene_biotype:protein_coding transcript_biotype:protein_coding]; Mus musculus family with sequence similarity 123, member C, mRNA (cDNA …	chr1	NM_213727; XM_006495820; XM_006495821; ENSMUST00000052670; BC070435; OTTMUST00000126126	GO:0016055; GO:0008150	Wnt signaling pathway; biological_process	inferred from electronic annotation; no biological data available	NM_213727; XM_006495820; XM_006495821; ENSMUST00000052670; BC070435; OTTMUST00000126126	GO:0005886; GO:0016020; GO:0005575	plasma membrane; membrane; cellular_component	inferred from electronic annotation; no biological data available	NM_213727; XM_006495820; XM_006495821; ENSMUST00000052670; BC070435; OTTMUST00000126126	GO:0008289; GO:0003674; GO:0005515	lipid binding; molecular_function; protein binding	inferred from electronic annotation; no biological data available				ENSMUST00000052670; OTTMUST00000126126	Pfam	IPR019003	Uncharacterised protein family FAM123	main
10345404	5.08	5.09	5.15	5.11	4.97	5.1	Arhgef4	Rho guanine nucleotide exchange factor (GEF) 4	ENSMUST00000159747; OTTMUST00000083453; ENSMUST00000202507; GENSCAN00000040840; uc007ape.1; uc007apf.1	ENSEMBL; Havana transcript; UCSC Genes	Rho guanine nucleotide exchange factor (GEF) 4 [gene_biotype:protein_coding transcript_biotype:protein_coding]; Rho guanine nucleotide exchange factor (GEF) 4[gene_biotype:protein_coding transcript_biotype:protein_coding]; ensembl:novel chromosome:GRCm38:1:34723084:34724032:1 gene:ENSMUSG00000106790 gene_biotype:pseudogene transcript_biotype:pseudogene; cdna:genscan chromosome:GRCm38:1:34718758:3…	chr1	ENSMUST00000159747; OTTMUST00000083453	GO:0030032; GO:0035023; GO:0035556; GO:0043547; GO:0046847	lamellipodium assembly; regulation of Rho protein signal transduction; intracellular signal transduction; positive regulation of GTPase activity; filopodium assembly	not recorded; inferred from electronic annotation; inferred from sequence or structural similarity	ENSMUST00000159747; OTTMUST00000083453	GO:0005737; GO:0005622	cytoplasm; intracellular	inferred from electronic annotation	ENSMUST00000159747; OTTMUST00000083453	GO:0005085; GO:0005089; GO:0019904; GO:0030676	guanyl-nucleotide exchange factor activity; Rho guanyl-nucleotide exchange factor activity; protein domain specific binding; Rac guanyl-nucleotide exchange factor activity	not recorded; inferred from electronic annotation; inferred from sequence or structural similarity				ENSMUST00000159747; OTTMUST00000083453	Pfam	IPR000219; IPR001452; IPR001849; IPR011511	Dbl homology (DH) domain; SH3 domain; Pleckstrin homology domain; Variant SH3 domain	main
10345406	5.61	5.69	5.69	5.45	5.62	5.59	Arhgef4	Rho guanine nucleotide exchange factor (GEF) 4	ENSMUST00000159747; ENSMUST00000162599; OTTMUST00000083453; OTTMUST00000083454; GENSCAN00000040840; uc007apf.1	ENSEMBL; Havana transcript; UCSC Genes	Rho guanine nucleotide exchange factor (GEF) 4 [gene_biotype:protein_coding transcript_biotype:protein_coding]; Rho guanine nucleotide exchange factor (GEF) 4[gene_biotype:protein_coding transcript_biotype:protein_coding]; cdna:genscan chromosome:GRCm38:1:34718758:34801964:1 transcript_biotype:protein_coding	chr1	ENSMUST00000159747; ENSMUST00000162599; OTTMUST00000083453; OTTMUST00000083454	GO:0030032; GO:0035023; GO:0035556; GO:0043547; GO:0046847	lamellipodium assembly; regulation of Rho protein signal transduction; intracellular signal transduction; positive regulation of GTPase activity; filopodium assembly	not recorded; inferred from electronic annotation; inferred from sequence or structural similarity	ENSMUST00000159747; ENSMUST00000162599; OTTMUST00000083453; OTTMUST00000083454	GO:0005737; GO:0005622	cytoplasm; intracellular	inferred from electronic annotation	ENSMUST00000159747; ENSMUST00000162599; OTTMUST00000083453; OTTMUST00000083454	GO:0005085; GO:0005089; GO:0019904; GO:0030676	guanyl-nucleotide exchange factor activity; Rho guanyl-nucleotide exchange factor activity; protein domain specific binding; Rac guanyl-nucleotide exchange factor activity	not recorded; inferred from electronic annotation; inferred from sequence or structural similarity				ENSMUST00000159747; ENSMUST00000162599; OTTMUST00000083453; OTTMUST00000083454	Pfam	IPR000219; IPR001452; IPR001849; IPR011511	Dbl homology (DH) domain; SH3 domain; Pleckstrin homology domain; Variant SH3 domain	main
10345409	6.33	6.44	6.74	6.42	6.52	6.32	Arhgef4	Rho guanine nucleotide exchange factor (GEF) 4	ENSMUST00000159021; ENSMUST00000159747; ENSMUST00000162599; OTTMUST00000083453; OTTMUST00000083454; OTTMUST00000083455; GENSCAN00000040840; uc007apf.1	ENSEMBL; Havana transcript; UCSC Genes	Rho guanine nucleotide exchange factor (GEF) 4 [gene_biotype:protein_coding transcript_biotype:protein_coding]; Rho guanine nucleotide exchange factor (GEF) 4[gene_biotype:protein_coding transcript_biotype:protein_coding]; cdna:genscan chromosome:GRCm38:1:34718758:34801964:1 transcript_biotype:protein_coding	chr1	ENSMUST00000159021; ENSMUST00000159747; ENSMUST00000162599; OTTMUST00000083453; OTTMUST00000083454; OTTMUST00000083455	GO:0030032; GO:0035023; GO:0035556; GO:0043547; GO:0046847	lamellipodium assembly; regulation of Rho protein signal transduction; intracellular signal transduction; positive regulation of GTPase activity; filopodium assembly	not recorded; inferred from electronic annotation; inferred from sequence or structural similarity	ENSMUST00000159021; ENSMUST00000159747; ENSMUST00000162599; OTTMUST00000083453; OTTMUST00000083454; OTTMUST00000083455	GO:0005737; GO:0005622	cytoplasm; intracellular	inferred from electronic annotation	ENSMUST00000159021; ENSMUST00000159747; ENSMUST00000162599; OTTMUST00000083453; OTTMUST00000083454; OTTMUST00000083455	GO:0005085; GO:0005089; GO:0019904; GO:0030676	guanyl-nucleotide exchange factor activity; Rho guanyl-nucleotide exchange factor activity; protein domain specific binding; Rac guanyl-nucleotide exchange factor activity	not recorded; inferred from electronic annotation; inferred from sequence or structural similarity				ENSMUST00000159021; ENSMUST00000159747; ENSMUST00000162599; OTTMUST00000083453; OTTMUST00000083454; OTTMUST00000083455	Pfam	IPR000219; IPR001452; IPR001849; IPR011511	Dbl homology (DH) domain; SH3 domain; Pleckstrin homology domain; Variant SH3 domain	main
10345411	5.64	5.63	5.41	5.39	5.53	5.26	Arhgef4	Rho guanine nucleotide exchange factor (GEF) 4	NM_183019; ENSMUST00000047664; ENSMUST00000159021; ENSMUST00000159059; ENSMUST00000159747; ENSMUST00000160855; ENSMUST00000162599; ENSMUST00000162760; BC139371; BC139397; OTTMUST00000083450; OTTMUST00000083451; OTTMUST00000083452; OTTMUST00000083453; OTTMUST00000083454; OTTMUST00000083455; OTTMUST00000083469; GENSCAN00000040840; GENSCAN00000040853; uc007apf.1; uc007apg.1; uc007aph.1; uc007api.1	RefSeq; ENSEMBL; GenBank; Havana transcript; UCSC Genes	Mus musculus Rho guanine nucleotide exchange factor (GEF) 4 (Arhgef4), mRNA.; Rho guanine nucleotide exchange factor (GEF) 4 [gene_biotype:protein_coding transcript_biotype:protein_coding]; Rho guanine nucleotide exchange factor (GEF) 4 [gene_biotype:protein_coding transcript_biotype:retained_intron]; Rho guanine nucleotide exchange factor (GEF) 4 [gene_biotype:protein_coding transcript_biotype:n…	chr1	NM_183019; ENSMUST00000047664; ENSMUST00000159021; ENSMUST00000159059; ENSMUST00000159747; ENSMUST00000160855; ENSMUST00000162599; ENSMUST00000162760; BC139371; BC139397; OTTMUST00000083450; OTTMUST00000083451; OTTMUST00000083452; OTTMUST00000083453; OTTMUST00000083454; OTTMUST00000083455; OTTMUST00000083469	GO:0030032; GO:0035023; GO:0035556; GO:0043547; GO:0046847	lamellipodium assembly; regulation of Rho protein signal transduction; intracellular signal transduction; positive regulation of GTPase activity; filopodium assembly	not recorded; inferred from electronic annotation; inferred from sequence or structural similarity	NM_183019; ENSMUST00000047664; ENSMUST00000159021; ENSMUST00000159059; ENSMUST00000159747; ENSMUST00000160855; ENSMUST00000162599; ENSMUST00000162760; BC139371; BC139397; OTTMUST00000083450; OTTMUST00000083451; OTTMUST00000083452; OTTMUST00000083453; OTTMUST00000083454; OTTMUST00000083455; OTTMUST00000083469	GO:0005737; GO:0005622	cytoplasm; intracellular	inferred from electronic annotation	NM_183019; ENSMUST00000047664; ENSMUST00000159021; ENSMUST00000159059; ENSMUST00000159747; ENSMUST00000160855; ENSMUST00000162599; ENSMUST00000162760; BC139371; BC139397; OTTMUST00000083450; OTTMUST00000083451; OTTMUST00000083452; OTTMUST00000083453; OTTMUST00000083454; OTTMUST00000083455; OTTMUST00000083469	GO:0005085; GO:0005089; GO:0019904; GO:0030676	guanyl-nucleotide exchange factor activity; Rho guanyl-nucleotide exchange factor activity; protein domain specific binding; Rac guanyl-nucleotide exchange factor activity	not recorded; inferred from electronic annotation; inferred from sequence or structural similarity				ENSMUST00000047664; ENSMUST00000159021; ENSMUST00000159747; ENSMUST00000160855; ENSMUST00000162599; OTTMUST00000083450; OTTMUST00000083452; OTTMUST00000083453; OTTMUST00000083454; OTTMUST00000083455	Pfam	IPR000219; IPR001452; IPR001849; IPR011511	Dbl homology (DH) domain; SH3 domain; Pleckstrin homology domain; Variant SH3 domain	main
10345423	8.18	8.1	8.02	8.24	8.03	8.24	Plekhb2	pleckstrin homology domain containing, family B (evectins) member 2	NM_145516; NM_175421; XM_006495898; XM_011238479; ENSMUST00000027297; ENSMUST00000152654; ENSMUST00000156687; ENSMUST00000191722; AF189817; BC057994; OTTMUST00000073322; OTTMUST00000073323; OTTMUST00000073324; OTTMUST00000127605; GENSCAN00000040842; GENSCAN00000040850; OTTMUST00000126223; uc007apk.2; uc007apl.1	RefSeq; ENSEMBL; GenBank; Havana transcript; UCSC Genes	Mus musculus pleckstrin homology domain containing, family B (evectins) member 2 (Plekhb2), transcript variant 1, mRNA.; Mus musculus pleckstrin homology domain containing, family B (evectins) member 2 (Plekhb2), transcript variant 2, mRNA.; PREDICTED: Mus musculus pleckstrin homology domain containing, family B (evectins) member 2 (Plekhb2), transcript variant X2, mRNA.; PREDICTED: Mus musculus …	chr1	NM_145516; NM_175421; XM_006495898; XM_011238479; ENSMUST00000027297; ENSMUST00000152654; ENSMUST00000156687; ENSMUST00000191722; AF189817; BC057994; OTTMUST00000073322; OTTMUST00000073323; OTTMUST00000073324; OTTMUST00000127605	GO:0008150	biological_process	no biological data available	NM_145516; NM_175421; XM_006495898; XM_011238479; ENSMUST00000027297; ENSMUST00000152654; ENSMUST00000156687; ENSMUST00000191722; AF189817; BC057994; OTTMUST00000073322; OTTMUST00000073323; OTTMUST00000073324; OTTMUST00000127605	GO:0005768; GO:0016020; GO:0005575; GO:0055038	endosome; membrane; cellular_component; recycling endosome membrane	inferred from electronic annotation; no biological data available	NM_145516; NM_175421; XM_006495898; XM_011238479; ENSMUST00000027297; ENSMUST00000152654; ENSMUST00000156687; ENSMUST00000191722; AF189817; BC057994; OTTMUST00000073322; OTTMUST00000073323; OTTMUST00000073324; OTTMUST00000127605	GO:0003674	molecular_function	no biological data available				ENSMUST00000027297; ENSMUST00000152654; ENSMUST00000156687; OTTMUST00000073322; OTTMUST00000073323	Pfam	IPR001849	Pleckstrin homology domain	main
10345436	6.02	6.22	6.84	6.54	6.5	6.38			BC067197; KnowTID_00001110; KnowTID_00001395; KnowTID_00004202; KnowTID_00004402; KnowTID_00004404; KnowTID_00005784; KnowTID_00006167; KnowTID_00006451; NONMMUT008641; NONMMUT013728; NONMMUT013863; NONMMUT034105; NONMMUT039290; NONMMUT039292; NONMMUT039293; NONMMUT040737; NONMMUT051320; NONMMUT051484; NONMMUT058367; NONMMUT059136; NONMMUT074900; uc008lsd.2; X16670	GenBank; Luo lincRNA; NONCODE; UCSC Genes	Mus musculus cDNA clone IMAGE:5698120, partial cds.; Non-coding transcript identified by Luo, et al.; Non-coding transcript identified by NONCODE: Linc; Non-coding transcript identified by NONCODE: Sense No Exonic; Mouse RNA for type IIB intracisternal A-particle (IAP) element encoding integrase, clone 106.	chr1																				main
10345438	5.48	5.66	5.48	5.72	5.62	5.53	Gm19430	predicted gene, 19430 [Source:MGI Symbol;Acc:MGI:5011615]	ENSMUST00000193847; GENSCAN00000034126; OTTMUST00000127103	ENSEMBL; Havana transcript	predicted gene, 19430 [gene_biotype:processed_pseudogene transcript_biotype:processed_pseudogene]; cdna:genscan chromosome:GRCm38:1:34924009:34962366:1 transcript_biotype:protein_coding; cactin, spliceosome C complex subunit (Cactin) pseudogene[gene_biotype:processed_pseudogene transcript_biotype:processed_pseudogene]	chr1																				main
10345440	3.11	3.39	3.25	3.37	3.39	3.16	Gm25634	predicted gene, 25634 [Source:MGI Symbol;Acc:MGI:5455411]	ENSMUST00000082667; NONMMUT000529	ENSEMBL; NONCODE	predicted gene, 25634 [gene_biotype:snRNA transcript_biotype:snRNA]; Non-coding transcript identified by NONCODE	chr1																				main
10345442	6.02	5.86	5.72	5.73	5.9	5.75	Hs6st1	heparan sulfate 6-O-sulfotransferase 1	NM_015818; ENSMUST00000088174; ENSMUST00000194670; AB024566; BC052316; OTTMUST00000073283; OTTMUST00000127133; GENSCAN00000009251; uc007apn.2	RefSeq; ENSEMBL; GenBank; Havana transcript; UCSC Genes	Mus musculus heparan sulfate 6-O-sulfotransferase 1 (Hs6st1), mRNA.; heparan sulfate 6-O-sulfotransferase 1 [gene_biotype:protein_coding transcript_biotype:protein_coding]; heparan sulfate 6-O-sulfotransferase 1 [gene_biotype:protein_coding transcript_biotype:retained_intron]; Mus musculus mRNA for heparan sulfate 6-sulfotransferase 1, complete cds.; Mus musculus heparan sulfate 6-O-sulfotransfer…	chr1	NM_015818; ENSMUST00000088174; ENSMUST00000194670; AB024566; BC052316; OTTMUST00000073283; OTTMUST00000127133	GO:0001525; GO:0015012; GO:0015015; GO:0048286; GO:0048666; GO:0060716	angiogenesis; heparan sulfate proteoglycan biosynthetic process; heparan sulfate proteoglycan biosynthetic process, enzymatic modification; lung alveolus development; neuron development; labyrinthine layer blood vessel development	inferred from mutant phenotype; inferred from direct assay; not recorded; inferred from electronic annotation; inferred from sequence or structural similarity	NM_015818; ENSMUST00000088174; ENSMUST00000194670; AB024566; BC052316; OTTMUST00000073283; OTTMUST00000127133	GO:0016020; GO:0016021	membrane; integral component of membrane	inferred from electronic annotation	NM_015818; ENSMUST00000088174; ENSMUST00000194670; AB024566; BC052316; OTTMUST00000073283; OTTMUST00000127133	GO:0001517; GO:0001537; GO:0004394; GO:0008146; GO:0016232; GO:0016740; GO:0017095; GO:0018721; GO:0018722; GO:0018723; GO:0018724; GO:0018725; GO:0018726; GO:0018727; GO:0019111; GO:0034930; GO:0050694; GO:0050698; GO:0051922; GO:0080131	N-acetylglucosamine 6-O-sulfotransferase activity; N-acetylgalactosamine 4-O-sulfotransferase activity; heparan sulfate 2-O-sulfotransferase activity; sulfotransferase activity; HNK-1 sulfotransferase activity; transferase activity; heparan sulfate 6-O-sulfotransferase activity; trans-9R,10R-dihydrodiolphenanthrene sulfotransferase activity; 1-phenanthrol sulfotransferase activity; 3-phenanthrol …	inferred from electronic annotation; inferred from direct assay				ENSMUST00000088174; OTTMUST00000073283	Pfam	IPR005331	Sulfotransferase	main
10345445	6.17	6.42	6.21	6.26	6.21	6.26	Arid5a	AT rich interactive domain 5A (MRF1-like)	NM_001172205; NM_001172206; NM_001290726; NM_001290727; NM_145996; NR_033310; XM_006495849; XM_006495850; XM_006495851; ENSMUST00000097778; ENSMUST00000115029; ENSMUST00000115031; ENSMUST00000115032; ENSMUST00000116629; ENSMUST00000124280; ENSMUST00000126413; ENSMUST00000137906; ENSMUST00000140218; ENSMUST00000141121; ENSMUST00000142319; ENSMUST00000145179; ENSMUST00000147123; ENSMUST00000150747;…	RefSeq; ENSEMBL; GenBank; Havana transcript; NONCODE; UCSC Genes	Mus musculus AT rich interactive domain 5A (MRF1-like) (Arid5a), transcript variant 1, mRNA.; Mus musculus AT rich interactive domain 5A (MRF1-like) (Arid5a), transcript variant 2, mRNA.; Mus musculus AT rich interactive domain 5A (MRF1-like) (Arid5a), transcript variant 5, mRNA.; Mus musculus AT rich interactive domain 5A (MRF1-like) (Arid5a), transcript variant 6, mRNA.; Mus musculus AT rich in…	chr1	NM_001172205; NM_001172206; NM_001290726; NM_001290727; NM_145996; NR_033310; XM_006495849; XM_006495850; XM_006495851; ENSMUST00000097778; ENSMUST00000115029; ENSMUST00000115031; ENSMUST00000115032; ENSMUST00000116629; ENSMUST00000124280; ENSMUST00000126413; ENSMUST00000137906; ENSMUST00000140218; ENSMUST00000141121; ENSMUST00000142319; ENSMUST00000145179; ENSMUST00000147123; ENSMUST00000150747;…	GO:0002062; GO:0006351; GO:0006355; GO:0035066; GO:0045944	chondrocyte differentiation; transcription, DNA-templated; regulation of transcription, DNA-templated; positive regulation of histone acetylation; positive regulation of transcription from RNA polymerase II promoter	inferred from direct assay; inferred from electronic annotation; inferred from genetic interaction	NM_001172205; NM_001172206; NM_001290726; NM_001290727; NM_145996; NR_033310; XM_006495849; XM_006495850; XM_006495851; ENSMUST00000097778; ENSMUST00000115029; ENSMUST00000115031; ENSMUST00000115032; ENSMUST00000116629; ENSMUST00000124280; ENSMUST00000126413; ENSMUST00000137906; ENSMUST00000140218; ENSMUST00000141121; ENSMUST00000142319; ENSMUST00000145179; ENSMUST00000147123; ENSMUST00000150747;…	GO:0005634; GO:0005654; GO:0005667; GO:0005730	nucleus; nucleoplasm; transcription factor complex; nucleolus	inferred from direct assay; not recorded; inferred from physical interaction; inferred from electronic annotation	NM_001172205; NM_001172206; NM_001290726; NM_001290727; NM_145996; NR_033310; XM_006495849; XM_006495850; XM_006495851; ENSMUST00000097778; ENSMUST00000115029; ENSMUST00000115031; ENSMUST00000115032; ENSMUST00000116629; ENSMUST00000124280; ENSMUST00000126413; ENSMUST00000137906; ENSMUST00000140218; ENSMUST00000141121; ENSMUST00000142319; ENSMUST00000145179; ENSMUST00000147123; ENSMUST00000150747;…	GO:0003677; GO:0003682; GO:0008134; GO:0044212; GO:0005515	DNA binding; chromatin binding; transcription factor binding; transcription regulatory region DNA binding; protein binding	inferred from electronic annotation; inferred from direct assay; inferred from physical interaction; not recorded				ENSMUST00000097778; ENSMUST00000115031; ENSMUST00000115032; ENSMUST00000126413; OTTMUST00000051015; OTTMUST00000051016; OTTMUST00000051017; OTTMUST00000051020	Pfam	IPR001606	ARID DNA-binding domain	main
10345457	4.69	4.84	4.97	4.75	4.94	5.01	Fer1l5	fer-1-like 5 (C. elegans)	NM_001277076; XM_006495601; XM_006495602; XM_006495604; XM_006495605; XM_006495606; XM_011238416; ENSMUST00000140452; ENSMUST00000179162; KC440916; OTTMUST00000084899; OTTMUST00000128917; GENSCAN00000009235; uc007aqb.2; uc033fip.1	RefSeq; ENSEMBL; GenBank; Havana transcript; UCSC Genes	Mus musculus fer-1-like 5 (C. elegans) (Fer1l5), mRNA.; PREDICTED: Mus musculus fer-1-like 5 (C. elegans) (Fer1l5), transcript variant X1, mRNA.; PREDICTED: Mus musculus fer-1-like 5 (C. elegans) (Fer1l5), transcript variant X2, mRNA.; PREDICTED: Mus musculus fer-1-like 5 (C. elegans) (Fer1l5), transcript variant X3, mRNA.; PREDICTED: Mus musculus fer-1-like 5 (C. elegans) (Fer1l5), transcript va…	chr1	NM_001277076; XM_006495601; XM_006495602; XM_006495604; XM_006495605; XM_006495606; XM_011238416; ENSMUST00000140452; ENSMUST00000179162; KC440916; OTTMUST00000084899; OTTMUST00000128917	GO:0007520; GO:0008150	myoblast fusion; biological_process	inferred from electronic annotation; no biological data available	NM_001277076; XM_006495601; XM_006495602; XM_006495604; XM_006495605; XM_006495606; XM_011238416; ENSMUST00000140452; ENSMUST00000179162; KC440916; OTTMUST00000084899; OTTMUST00000128917	GO:0005886; GO:0016020; GO:0016021; GO:0005575	plasma membrane; membrane; integral component of membrane; cellular_component	inferred from electronic annotation; no biological data available	NM_001277076; ENSMUST00000179162; KC440916; OTTMUST00000128917	GO:0003674	molecular_function	no biological data available				ENSMUST00000179162; OTTMUST00000128917	Pfam	IPR000008; IPR012560; IPR012561; IPR012968	C2 domain; Ferlin A-domain; Ferlin B-domain; FerIin domain	main
10345482	5.84	5.61	5.66	5.86	5.83	6.02	Cnnm4	cyclin M4	NM_033570; ENSMUST00000153128; ENSMUST00000192530; AF216963; GU390541; OTTMUST00000083926; OTTMUST00000127135; ENSMUST00000200651; GENSCAN00000009245; NONMMUT000567; NONMMUT000568; uc007aqg.2	RefSeq; ENSEMBL; GenBank; Havana transcript; NONCODE; UCSC Genes	Mus musculus cyclin M4 (Cnnm4), mRNA.; cyclin M4 [gene_biotype:protein_coding transcript_biotype:protein_coding]; cyclin M4 [gene_biotype:protein_coding transcript_biotype:retained_intron]; Mus musculus ancient conserved domain protein 4 (Acdp4) mRNA, complete cds.; Mus musculus cyclin-like protein 4 mRNA, complete cds.; cyclin M4[gene_biotype:protein_coding transcript_biotype:protein_coding]; cy…	chr1	NM_033570; ENSMUST00000153128; ENSMUST00000192530; AF216963; GU390541; OTTMUST00000083926; OTTMUST00000127135	GO:0006810; GO:0006811; GO:0007601; GO:0010960; GO:0015693; GO:0031214; GO:0050896; GO:0070166; GO:0035725; GO:1903830	transport; ion transport; visual perception; magnesium ion homeostasis; magnesium ion transport; biomineral tissue development; response to stimulus; enamel mineralization; sodium ion transmembrane transport; magnesium ion transmembrane transport	inferred from electronic annotation; inferred from mutant phenotype; inferred from direct assay	NM_033570; ENSMUST00000153128; ENSMUST00000192530; AF216963; GU390541; OTTMUST00000083926; OTTMUST00000127135	GO:0005886; GO:0016020; GO:0016021; GO:0016323	plasma membrane; membrane; integral component of membrane; basolateral plasma membrane	inferred from electronic annotation; inferred from direct assay	NM_033570; ENSMUST00000153128; ENSMUST00000192530; AF216963; GU390541; OTTMUST00000083926; OTTMUST00000127135	GO:0015081; GO:0015095	sodium ion transmembrane transporter activity; magnesium ion transmembrane transporter activity	inferred from direct assay				ENSMUST00000153128; OTTMUST00000083926	Pfam	IPR000644; IPR002550	CBS domain; Domain of unknown function DUF21	main
10345492	5.56	5.39	5.43	5.45	5.61	5.52	Cnnm3	cyclin M3	NM_001039551; NM_053186; XM_006496356; ENSMUST00000001166; ENSMUST00000097776; ENSMUST00000135100; ENSMUST00000154225; ENSMUST00000195264; AF216964; GQ225746; OTTMUST00000051653; OTTMUST00000051654; OTTMUST00000051655; OTTMUST00000051656; OTTMUST00000127557; GENSCAN00000009240; NONMMUT000570; uc007aqi.1; uc007aqj.1; uc007aqk.1; uc011wjk.1	RefSeq; ENSEMBL; GenBank; Havana transcript; NONCODE; UCSC Genes	Mus musculus cyclin M3 (Cnnm3), transcript variant 2, mRNA.; Mus musculus cyclin M3 (Cnnm3), transcript variant 1, mRNA.; PREDICTED: Mus musculus cyclin M3 (Cnnm3), transcript variant X1, mRNA.; cyclin M3 [gene_biotype:protein_coding transcript_biotype:protein_coding]; cyclin M3 [gene_biotype:protein_coding transcript_biotype:retained_intron]; Mus musculus ancient conserved domain protein 3 (Acdp…	chr1	NM_001039551; NM_053186; XM_006496356; ENSMUST00000001166; ENSMUST00000097776; ENSMUST00000135100; ENSMUST00000154225; ENSMUST00000195264; AF216964; GQ225746; OTTMUST00000051653; OTTMUST00000051654; OTTMUST00000051655; OTTMUST00000051656; OTTMUST00000127557	GO:0006810; GO:0006811; GO:0008150	transport; ion transport; biological_process	inferred from electronic annotation; no biological data available	NM_001039551; NM_053186; XM_006496356; ENSMUST00000001166; ENSMUST00000097776; ENSMUST00000135100; ENSMUST00000154225; ENSMUST00000195264; AF216964; GQ225746; OTTMUST00000051653; OTTMUST00000051654; OTTMUST00000051655; OTTMUST00000051656; OTTMUST00000127557	GO:0005886; GO:0016020; GO:0016021	plasma membrane; membrane; integral component of membrane	inferred from electronic annotation; not recorded	NM_001039551; NM_053186; XM_006496356; ENSMUST00000001166; ENSMUST00000097776; ENSMUST00000135100; ENSMUST00000154225; ENSMUST00000195264; AF216964; GQ225746; OTTMUST00000051653; OTTMUST00000051654; OTTMUST00000051655; OTTMUST00000051656; OTTMUST00000127557	GO:0003674; GO:0005515	molecular_function; protein binding	no biological data available; inferred from electronic annotation				ENSMUST00000001166; ENSMUST00000097776; OTTMUST00000051653; OTTMUST00000051654	Pfam	IPR000644; IPR002550	CBS domain; Domain of unknown function DUF21	main
10345504	7.37	7.36	7.36	7.42	7.13	7.24	Cox5b	cytochrome c oxidase subunit Vb	NM_009942; BC096048; BC099474; OTTMUST00000126138; OTTMUST00000126139; OTTMUST00000126140; OTTMUST00000126141; OTTMUST00000126142; OTTMUST00000126143; XM_006542973; ENSMUST00000081180; ENSMUST00000191790; ENSMUST00000192859; ENSMUST00000193210; ENSMUST00000193235; ENSMUST00000195151; GENSCAN00000009220; uc007aqw.1; ENSMUST00000044043; ENSMUST00000202195; GENSCAN00000049098; OTTMUST00000001005	RefSeq; GenBank; Havana transcript; ENSEMBL; UCSC Genes	Mus musculus cytochrome c oxidase subunit Vb (Cox5b), mRNA.; Mus musculus cytochrome c oxidase, subunit Vb, mRNA (cDNA clone MGC:107010 IMAGE:3465479), complete cds.; Mus musculus cytochrome c oxidase, subunit Vb, mRNA (cDNA clone MGC:117683 IMAGE:30933585), complete cds.; cytochrome c oxidase subunit Vb[gene_biotype:protein_coding transcript_biotype:protein_coding]; cytochrome c oxidase subunit …	chr1	NM_009942; BC096048; BC099474; OTTMUST00000126138; OTTMUST00000126139; OTTMUST00000126140; OTTMUST00000126141; OTTMUST00000126142; OTTMUST00000126143; XM_006542973; ENSMUST00000081180; ENSMUST00000191790; ENSMUST00000192859; ENSMUST00000193210; ENSMUST00000193235; ENSMUST00000195151	GO:1902600	hydrogen ion transmembrane transport	inferred from electronic annotation	NM_009942; BC096048; BC099474; OTTMUST00000126138; OTTMUST00000126139; OTTMUST00000126140; OTTMUST00000126141; OTTMUST00000126142; OTTMUST00000126143; XM_006542973; ENSMUST00000081180; ENSMUST00000191790; ENSMUST00000192859; ENSMUST00000193210; ENSMUST00000193235; ENSMUST00000195151	GO:0005739; GO:0005743; GO:0005740; GO:0016020; GO:0043209	mitochondrion; mitochondrial inner membrane; mitochondrial envelope; membrane; myelin sheath	inferred from direct assay; inferred from electronic annotation	NM_009942; BC096048; BC099474; OTTMUST00000126138; OTTMUST00000126139; OTTMUST00000126140; OTTMUST00000126141; OTTMUST00000126142; OTTMUST00000126143; XM_006542973; ENSMUST00000081180; ENSMUST00000191790; ENSMUST00000192859; ENSMUST00000193210; ENSMUST00000193235; ENSMUST00000195151	GO:0004129; GO:0046872	cytochrome-c oxidase activity; metal ion binding	inferred from electronic annotation	NM_009942; BC096048; BC099474; OTTMUST00000126138; OTTMUST00000126139; OTTMUST00000126140; OTTMUST00000126141; OTTMUST00000126142; OTTMUST00000126143; XM_006542973; ENSMUST00000081180; ENSMUST00000191790; ENSMUST00000192859; ENSMUST00000193210; ENSMUST00000193235; ENSMUST00000195151	GenMAPP	Electron_Transport_Chain	OTTMUST00000126138; OTTMUST00000126139; OTTMUST00000126143; ENSMUST00000081180; ENSMUST00000193210; ENSMUST00000195151	Pfam	IPR002124	Cytochrome c oxidase, subunit Vb	main
10345509	4.95	4.95	4.94	4.99	5.14	5.03	Zap70	zeta-chain (TCR) associated protein kinase	NM_001289612; NM_001289765; NM_001289766; NM_009539; XM_006495896; ENSMUST00000027291; ENSMUST00000186624; ENSMUST00000190128; AB083210; AB084383; BC029727; OTTMUST00000126145; OTTMUST00000126147; OTTMUST00000126149; U04379; U77667; GENSCAN00000009215; OTTMUST00000126148; uc007aqz.2; uc007ara.2; uc007arb.2; uc033fir.1; uc033fis.1	RefSeq; ENSEMBL; GenBank; Havana transcript; UCSC Genes	Mus musculus zeta-chain (TCR) associated protein kinase (Zap70), transcript variant 2, mRNA.; Mus musculus zeta-chain (TCR) associated protein kinase (Zap70), transcript variant 3, mRNA.; Mus musculus zeta-chain (TCR) associated protein kinase (Zap70), transcript variant 4, mRNA.; Mus musculus zeta-chain (TCR) associated protein kinase (Zap70), transcript variant 1, mRNA.; PREDICTED: Mus musculus…	chr1					NM_001289612; NM_001289765; NM_001289766; NM_009539; XM_006495896; ENSMUST00000027291; ENSMUST00000186624; ENSMUST00000190128; AB083210; AB084383; BC029727; OTTMUST00000126145; OTTMUST00000126147; OTTMUST00000126149; U04379; U77667	GO:0001772; GO:0005737; GO:0005829; GO:0005886; GO:0005911; GO:0016020; GO:0031234; GO:0042101; GO:0045121	immunological synapse; cytoplasm; cytosol; plasma membrane; cell-cell junction; membrane; extrinsic component of cytoplasmic side of plasma membrane; T cell receptor complex; membrane raft	inferred from direct assay; not recorded; inferred from electronic annotation	NM_001289612; NM_001289765; NM_001289766; NM_009539; XM_006495896; ENSMUST00000027291; ENSMUST00000186624; ENSMUST00000190128; AB083210; AB084383; BC029727; OTTMUST00000126145; OTTMUST00000126147; OTTMUST00000126149; U04379; U77667	GO:0000166; GO:0001784; GO:0004672; GO:0004713; GO:0004715; GO:0005102; GO:0005515; GO:0005524; GO:0016301; GO:0016740	nucleotide binding; phosphotyrosine binding; protein kinase activity; protein tyrosine kinase activity; non-membrane spanning protein tyrosine kinase activity; receptor binding; protein binding; ATP binding; kinase activity; transferase activity	inferred from electronic annotation; inferred from physical interaction; inferred from direct assay; inferred from mutant phenotype; not recorded	NM_001289612; NM_001289765; NM_001289766; NM_009539; XM_006495896; ENSMUST00000027291; ENSMUST00000186624; ENSMUST00000190128; AB083210; AB084383; BC029727; OTTMUST00000126145; OTTMUST00000126147; OTTMUST00000126149; U04379; U77667	GenMAPP	Inflammatory_Response_Pathway	ENSMUST00000027291; OTTMUST00000126145	Pfam	IPR000980; IPR001245; IPR000719	SH2 domain; Serine-threonine/tyrosine-protein kinase catalytic domain; Protein kinase domain	main
10345527	5.01	4.99	4.4	4.64	4.6	4.91	n-R5s210	nuclear encoded rRNA 5S 210 [Source:MGI Symbol;Acc:MGI:4422075]	ENSMUST00000177688; NONMMUT000598	ENSEMBL; NONCODE	nuclear encoded rRNA 5S 210 [gene_biotype:rRNA transcript_biotype:rRNA]; Non-coding transcript identified by NONCODE	chr1																				main
10345529	5.49	5.51	5.52	5.31	5.48	5.44	Vwa3b	von Willebrand factor A domain containing 3B	XM_006496378; XM_006496379; XM_006496380; XM_006496381; XM_006496382; XM_006496383; XM_011251681; XR_373322; BC049712; BC147491; OTTMUST00000072793; OTTMUST00000072823; OTTMUST00000072824; OTTMUST00000086761; OTTMUST00000127464; OTTMUST00000127466; OTTMUST00000127465; ENSMUST00000027289; ENSMUST00000067178; ENSMUST00000117172; ENSMUST00000124404; ENSMUST00000162449; ENSMUST00000194048; ENSMUST000…	RefSeq; GenBank; Havana transcript; ENSEMBL; UCSC Genes	PREDICTED: Mus musculus von Willebrand factor A domain containing 3B (Vwa3b), transcript variant X3, mRNA.; PREDICTED: Mus musculus von Willebrand factor A domain containing 3B (Vwa3b), transcript variant X4, mRNA.; PREDICTED: Mus musculus von Willebrand factor A domain containing 3B (Vwa3b), transcript variant X5, mRNA.; PREDICTED: Mus musculus von Willebrand factor A domain containing 3B (Vwa3b…	chr1	XM_006496378; XM_006496379; XM_006496380; XM_006496381; XM_006496382; XM_006496383; XM_011251681; XR_373322; BC049712; BC147491; OTTMUST00000072793; OTTMUST00000072823; OTTMUST00000072824; OTTMUST00000086761; OTTMUST00000127464; OTTMUST00000127466; OTTMUST00000127465; ENSMUST00000027289; ENSMUST00000067178; ENSMUST00000117172; ENSMUST00000124404; ENSMUST00000162449	GO:0008150	biological_process	no biological data available	XM_006496378; XM_006496379; XM_006496380; XM_006496381; XM_006496382; XM_006496383; XM_011251681; XR_373322; BC049712; BC147491; OTTMUST00000072793; OTTMUST00000072823; OTTMUST00000072824; OTTMUST00000086761; OTTMUST00000127464; OTTMUST00000127466; OTTMUST00000127465; ENSMUST00000027289; ENSMUST00000067178; ENSMUST00000117172; ENSMUST00000124404; ENSMUST00000162449	GO:0005575	cellular_component	no biological data available	XM_006496378; XM_006496379; XM_006496380; XM_006496381; XM_006496382; XM_006496383; XM_011251681; XR_373322; BC049712; BC147491; OTTMUST00000072793; OTTMUST00000072823; OTTMUST00000072824; OTTMUST00000086761; OTTMUST00000127464; OTTMUST00000127466; OTTMUST00000127465; ENSMUST00000027289; ENSMUST00000067178; ENSMUST00000117172; ENSMUST00000124404; ENSMUST00000162449	GO:0003674	molecular_function	no biological data available				OTTMUST00000127464	Pfam	IPR002035	von Willebrand factor, type A	main
10345546	4.39	4.05	4.34	4	4.47	4.32	Vwa3b	von Willebrand factor A domain containing 3B	XM_006496378; XM_006496379; XM_006496380; XM_006496381; XM_006496382; XM_006496383; XM_011251681; XR_373322; OTTMUST00000127464; OTTMUST00000127466; ENSMUST00000027289; ENSMUST00000194048; GENSCAN00000029016	RefSeq; Havana transcript; ENSEMBL	PREDICTED: Mus musculus von Willebrand factor A domain containing 3B (Vwa3b), transcript variant X3, mRNA.; PREDICTED: Mus musculus von Willebrand factor A domain containing 3B (Vwa3b), transcript variant X4, mRNA.; PREDICTED: Mus musculus von Willebrand factor A domain containing 3B (Vwa3b), transcript variant X5, mRNA.; PREDICTED: Mus musculus von Willebrand factor A domain containing 3B (Vwa3b…	chr1	XM_006496378; XM_006496379; XM_006496380; XM_006496381; XM_006496382; XM_006496383; XM_011251681; XR_373322; OTTMUST00000127464; OTTMUST00000127466; ENSMUST00000027289	GO:0008150	biological_process	no biological data available	XM_006496378; XM_006496379; XM_006496380; XM_006496381; XM_006496382; XM_006496383; XM_011251681; XR_373322; OTTMUST00000127464; OTTMUST00000127466; ENSMUST00000027289	GO:0005575	cellular_component	no biological data available	XM_006496378; XM_006496379; XM_006496380; XM_006496381; XM_006496382; XM_006496383; XM_011251681; XR_373322; OTTMUST00000127464; OTTMUST00000127466; ENSMUST00000027289	GO:0003674	molecular_function	no biological data available				OTTMUST00000127464	Pfam	IPR002035	von Willebrand factor, type A	main
10345548	4.91	4.93	4.94	4.94	5.24	4.91	Vwa3b	von Willebrand factor A domain containing 3B	XM_006496378; XM_006496379; XM_006496380; XM_006496381; XM_006496382; XM_011251681; XR_373322; OTTMUST00000127464; OTTMUST00000127467; ENSMUST00000027289; ENSMUST00000195450; GENSCAN00000029016	RefSeq; Havana transcript; ENSEMBL	PREDICTED: Mus musculus von Willebrand factor A domain containing 3B (Vwa3b), transcript variant X3, mRNA.; PREDICTED: Mus musculus von Willebrand factor A domain containing 3B (Vwa3b), transcript variant X4, mRNA.; PREDICTED: Mus musculus von Willebrand factor A domain containing 3B (Vwa3b), transcript variant X5, mRNA.; PREDICTED: Mus musculus von Willebrand factor A domain containing 3B (Vwa3b…	chr1	XM_006496378; XM_006496379; XM_006496380; XM_006496381; XM_006496382; XM_011251681; XR_373322; OTTMUST00000127464; OTTMUST00000127467; ENSMUST00000027289; ENSMUST00000195450	GO:0008150	biological_process	no biological data available	XM_006496378; XM_006496379; XM_006496380; XM_006496381; XM_006496382; XM_011251681; XR_373322; OTTMUST00000127464; OTTMUST00000127467; ENSMUST00000027289; ENSMUST00000195450	GO:0005575	cellular_component	no biological data available	XM_006496378; XM_006496379; XM_006496380; XM_006496381; XM_006496382; XM_011251681; XR_373322; OTTMUST00000127464; OTTMUST00000127467; ENSMUST00000027289; ENSMUST00000195450	GO:0003674	molecular_function	no biological data available				OTTMUST00000127464	Pfam	IPR002035	von Willebrand factor, type A	main
10345550	4.09	4.01	3.93	4	4.39	3.87	Vwa3b	von Willebrand factor A domain containing 3B	XM_006496378; XM_006496379; XM_006496380; XM_006496381; XM_006496382; XM_011251681; XR_373322; OTTMUST00000127467; ENSMUST00000195450; GENSCAN00000029016	RefSeq; Havana transcript; ENSEMBL	PREDICTED: Mus musculus von Willebrand factor A domain containing 3B (Vwa3b), transcript variant X3, mRNA.; PREDICTED: Mus musculus von Willebrand factor A domain containing 3B (Vwa3b), transcript variant X4, mRNA.; PREDICTED: Mus musculus von Willebrand factor A domain containing 3B (Vwa3b), transcript variant X5, mRNA.; PREDICTED: Mus musculus von Willebrand factor A domain containing 3B (Vwa3b…	chr1	XM_006496378; XM_006496379; XM_006496380; XM_006496381; XM_006496382; XM_011251681; XR_373322; OTTMUST00000127467; ENSMUST00000195450	GO:0008150	biological_process	no biological data available	XM_006496378; XM_006496379; XM_006496380; XM_006496381; XM_006496382; XM_011251681; XR_373322; OTTMUST00000127467; ENSMUST00000195450	GO:0005575	cellular_component	no biological data available	XM_006496378; XM_006496379; XM_006496380; XM_006496381; XM_006496382; XM_011251681; XR_373322; OTTMUST00000127467; ENSMUST00000195450	GO:0003674	molecular_function	no biological data available								main
10345552	7.19	7.54	7.51	7.36	7.34	6.92	Vwa3b	von Willebrand factor A domain containing 3B	XM_006496378; XM_006496379; XM_006496380; XM_006496381; XM_006496382; XM_011251681; XR_373322; OTTMUST00000127464; OTTMUST00000127467; ENSMUST00000027289; ENSMUST00000195450	RefSeq; Havana transcript; ENSEMBL	PREDICTED: Mus musculus von Willebrand factor A domain containing 3B (Vwa3b), transcript variant X3, mRNA.; PREDICTED: Mus musculus von Willebrand factor A domain containing 3B (Vwa3b), transcript variant X4, mRNA.; PREDICTED: Mus musculus von Willebrand factor A domain containing 3B (Vwa3b), transcript variant X5, mRNA.; PREDICTED: Mus musculus von Willebrand factor A domain containing 3B (Vwa3b…	chr1	XM_006496378; XM_006496379; XM_006496380; XM_006496381; XM_006496382; XM_011251681; XR_373322; OTTMUST00000127464; OTTMUST00000127467; ENSMUST00000027289; ENSMUST00000195450	GO:0008150	biological_process	no biological data available	XM_006496378; XM_006496379; XM_006496380; XM_006496381; XM_006496382; XM_011251681; XR_373322; OTTMUST00000127464; OTTMUST00000127467; ENSMUST00000027289; ENSMUST00000195450	GO:0005575	cellular_component	no biological data available	XM_006496378; XM_006496379; XM_006496380; XM_006496381; XM_006496382; XM_011251681; XR_373322; OTTMUST00000127464; OTTMUST00000127467; ENSMUST00000027289; ENSMUST00000195450	GO:0003674	molecular_function	no biological data available				OTTMUST00000127464	Pfam	IPR002035	von Willebrand factor, type A	main
10345554	3.9	3.8	3.62	3.76	3.81	3.69	Vwa3b	von Willebrand factor A domain containing 3B	XM_006496378; XM_006496379; XM_006496380; XM_006496381; XM_006496382; XM_011251681; XR_373322; OTTMUST00000127464; ENSMUST00000027289; GENSCAN00000029016	RefSeq; Havana transcript; ENSEMBL	PREDICTED: Mus musculus von Willebrand factor A domain containing 3B (Vwa3b), transcript variant X3, mRNA.; PREDICTED: Mus musculus von Willebrand factor A domain containing 3B (Vwa3b), transcript variant X4, mRNA.; PREDICTED: Mus musculus von Willebrand factor A domain containing 3B (Vwa3b), transcript variant X5, mRNA.; PREDICTED: Mus musculus von Willebrand factor A domain containing 3B (Vwa3b…	chr1	XM_006496378; XM_006496379; XM_006496380; XM_006496381; XM_006496382; XM_011251681; XR_373322; OTTMUST00000127464; ENSMUST00000027289	GO:0008150	biological_process	no biological data available	XM_006496378; XM_006496379; XM_006496380; XM_006496381; XM_006496382; XM_011251681; XR_373322; OTTMUST00000127464; ENSMUST00000027289	GO:0005575	cellular_component	no biological data available	XM_006496378; XM_006496379; XM_006496380; XM_006496381; XM_006496382; XM_011251681; XR_373322; OTTMUST00000127464; ENSMUST00000027289	GO:0003674	molecular_function	no biological data available				OTTMUST00000127464	Pfam	IPR002035	von Willebrand factor, type A	main
10345556	5.43	5.37	5.48	5.52	5.5	5.27	Vwa3b	von Willebrand factor A domain containing 3B	XM_006496378; XM_006496379; XM_006496380; XM_006496381; XM_011251681; XR_373322; OTTMUST00000127464; XM_006496382; ENSMUST00000027289; GENSCAN00000029016	RefSeq; Havana transcript; ENSEMBL	PREDICTED: Mus musculus von Willebrand factor A domain containing 3B (Vwa3b), transcript variant X3, mRNA.; PREDICTED: Mus musculus von Willebrand factor A domain containing 3B (Vwa3b), transcript variant X4, mRNA.; PREDICTED: Mus musculus von Willebrand factor A domain containing 3B (Vwa3b), transcript variant X5, mRNA.; PREDICTED: Mus musculus von Willebrand factor A domain containing 3B (Vwa3b…	chr1	XM_006496378; XM_006496379; XM_006496380; XM_006496381; XM_011251681; XR_373322; OTTMUST00000127464; XM_006496382; ENSMUST00000027289	GO:0008150	biological_process	no biological data available	XM_006496378; XM_006496379; XM_006496380; XM_006496381; XM_011251681; XR_373322; OTTMUST00000127464; XM_006496382; ENSMUST00000027289	GO:0005575	cellular_component	no biological data available	XM_006496378; XM_006496379; XM_006496380; XM_006496381; XM_011251681; XR_373322; OTTMUST00000127464; XM_006496382; ENSMUST00000027289	GO:0003674	molecular_function	no biological data available				OTTMUST00000127464	Pfam	IPR002035	von Willebrand factor, type A	main
10345558	4.71	4.64	4.74	4.73	4.63	4.84	Vwa3b	von Willebrand factor A domain containing 3B	XM_006496378; XM_006496379; XM_006496380; XM_006496381; XM_011251681; XR_373322; BC050813; OTTMUST00000127464; OTTMUST00000127469; ENSMUST00000027289; ENSMUST00000169057; ENSMUST00000194320; GENSCAN00000029016; OTTMUST00000127468; uc007arh.2; uc011wjp.1	RefSeq; GenBank; Havana transcript; ENSEMBL; UCSC Genes	PREDICTED: Mus musculus von Willebrand factor A domain containing 3B (Vwa3b), transcript variant X3, mRNA.; PREDICTED: Mus musculus von Willebrand factor A domain containing 3B (Vwa3b), transcript variant X4, mRNA.; PREDICTED: Mus musculus von Willebrand factor A domain containing 3B (Vwa3b), transcript variant X5, mRNA.; PREDICTED: Mus musculus von Willebrand factor A domain containing 3B (Vwa3b…	chr1	XM_006496378; XM_006496379; XM_006496380; XM_006496381; XM_011251681; XR_373322; BC050813; OTTMUST00000127464; OTTMUST00000127469; ENSMUST00000027289; ENSMUST00000169057	GO:0008150	biological_process	no biological data available	XM_006496378; XM_006496379; XM_006496380; XM_006496381; XM_011251681; XR_373322; BC050813; OTTMUST00000127464; OTTMUST00000127469; ENSMUST00000027289; ENSMUST00000169057	GO:0005575	cellular_component	no biological data available	XM_006496378; XM_006496379; XM_006496380; XM_006496381; XM_011251681; XR_373322; BC050813; OTTMUST00000127464; OTTMUST00000127469; ENSMUST00000027289; ENSMUST00000169057	GO:0003674	molecular_function	no biological data available				OTTMUST00000127464	Pfam	IPR002035	von Willebrand factor, type A	main
10345571	4.96	5.02	5.16	4.99	5.05	4.83	Cnga3	cyclic nucleotide gated channel alpha 3	NM_001282010; NM_009918; ENSMUST00000027288; ENSMUST00000191981; ENSMUST00000194195; ENSMUST00000195272; BC035272; BC049145; OTTMUST00000060500; OTTMUST00000060501; OTTMUST00000126151; OTTMUST00000127872; GENSCAN00000028997; uc007ari.2; uc033fit.1	RefSeq; ENSEMBL; GenBank; Havana transcript; UCSC Genes	Mus musculus cyclic nucleotide gated channel alpha 3 (Cnga3), transcript variant 1, mRNA.; Mus musculus cyclic nucleotide gated channel alpha 3 (Cnga3), transcript variant 2, mRNA.; cyclic nucleotide gated channel alpha 3 [gene_biotype:protein_coding transcript_biotype:protein_coding]; Mus musculus cyclic nucleotide gated channel alpha 3, mRNA (cDNA clone MGC:38684 IMAGE:5357087), complete cds.; …	chr1	NM_001282010; NM_009918; ENSMUST00000027288; ENSMUST00000191981; ENSMUST00000194195; ENSMUST00000195272; BC035272; BC049145; OTTMUST00000060500; OTTMUST00000060501; OTTMUST00000126151; OTTMUST00000127872	GO:0006810; GO:0006811; GO:0006812; GO:0007601; GO:0032026; GO:0034220; GO:0042391; GO:0046549; GO:0050896; GO:0051591; GO:0055085; GO:0071805; GO:0007603	transport; ion transport; cation transport; visual perception; response to magnesium ion; ion transmembrane transport; regulation of membrane potential; retinal cone cell development; response to stimulus; response to cAMP; transmembrane transport; potassium ion transmembrane transport; phototransduction, visible light	inferred from electronic annotation; not recorded; inferred from mutant phenotype	NM_001282010; NM_009918; ENSMUST00000027288; ENSMUST00000191981; ENSMUST00000194195; ENSMUST00000195272; BC035272; BC049145; OTTMUST00000060500; OTTMUST00000060501; OTTMUST00000126151; OTTMUST00000127872	GO:0001750; GO:0005737; GO:0005886; GO:0005887; GO:0016020; GO:0016021; GO:0030425; GO:0042622; GO:0043025; GO:0043204; GO:1902495	photoreceptor outer segment; cytoplasm; plasma membrane; integral component of plasma membrane; membrane; integral component of membrane; dendrite; photoreceptor outer segment membrane; neuronal cell body; perikaryon; transmembrane transporter complex	inferred from direct assay; not recorded; inferred from electronic annotation	NM_001282010; NM_009918; ENSMUST00000027288; ENSMUST00000191981; ENSMUST00000194195; ENSMUST00000195272; BC035272; BC049145; OTTMUST00000060500; OTTMUST00000060501; OTTMUST00000126151; OTTMUST00000127872	GO:0000166; GO:0005216; GO:0005221; GO:0005222; GO:0005223; GO:0005249; GO:0005515; GO:0008022; GO:0030553	nucleotide binding; ion channel activity; intracellular cyclic nucleotide activated cation channel activity; intracellular cAMP activated cation channel activity; intracellular cGMP activated cation channel activity; voltage-gated potassium channel activity; protein binding; protein C-terminus binding; cGMP binding	inferred from electronic annotation; inferred from physical interaction; not recorded				ENSMUST00000027288; ENSMUST00000194195; ENSMUST00000195272; OTTMUST00000060500; OTTMUST00000126151; OTTMUST00000127872	Pfam	IPR000595; IPR005821	Cyclic nucleotide-binding domain; Ion transport domain	main
10345580	6.51	6.11	6.13	6.27	6.41	6.46	Inpp4a	inositol polyphosphate-4-phosphatase, type I	NM_001290797; NM_001290798; NM_001290799; NM_030266; NM_172971; XM_006496006; XM_006496008; XM_006496009; XM_006496010; XM_006496011; XM_006496013; XM_006496014; XM_006496015; XM_006496016; XM_006496017; XM_006496018; XM_006496019; XM_006496020; XM_011238525; ENSMUST00000027287; ENSMUST00000058307; ENSMUST00000114933; ENSMUST00000123124; ENSMUST00000132401; ENSMUST00000132615; ENSMUST00000136846;…	RefSeq; ENSEMBL; GenBank; Havana transcript; UCSC Genes	Mus musculus inositol polyphosphate-4-phosphatase, type I (Inpp4a), transcript variant 3, mRNA.; Mus musculus inositol polyphosphate-4-phosphatase, type I (Inpp4a), transcript variant 4, mRNA.; Mus musculus inositol polyphosphate-4-phosphatase, type I (Inpp4a), transcript variant 5, mRNA.; Mus musculus inositol polyphosphate-4-phosphatase, type I (Inpp4a), transcript variant 1, mRNA.; Mus musculu…	chr1	NM_001290797; NM_001290798; NM_001290799; NM_030266; NM_172971; XM_006496006; XM_006496008; XM_006496009; XM_006496010; XM_006496011; XM_006496013; XM_006496014; XM_006496015; XM_006496016; XM_006496017; XM_006496018; XM_006496019; XM_006496020; XM_011238525; ENSMUST00000027287; ENSMUST00000058307; ENSMUST00000114933; ENSMUST00000123124; ENSMUST00000132401; ENSMUST00000132615; ENSMUST00000136846;…	GO:0006798; GO:0016311; GO:0036092	polyphosphate catabolic process; dephosphorylation; phosphatidylinositol-3-phosphate biosynthetic process	traceable author statement; inferred from electronic annotation	NM_001290797; NM_001290798; NM_001290799; NM_030266; NM_172971; XM_006496006; XM_006496008; XM_006496009; XM_006496010; XM_006496011; XM_006496013; XM_006496014; XM_006496015; XM_006496016; XM_006496017; XM_006496018; XM_006496019; XM_006496020; XM_011238525; ENSMUST00000027287; ENSMUST00000058307; ENSMUST00000114933; ENSMUST00000123124; ENSMUST00000132401; ENSMUST00000132615; ENSMUST00000136846;…	GO:0016020; GO:0016021	membrane; integral component of membrane	inferred from electronic annotation	NM_001290797; NM_001290798; NM_001290799; NM_030266; NM_172971; XM_006496006; XM_006496008; XM_006496009; XM_006496010; XM_006496011; XM_006496013; XM_006496014; XM_006496015; XM_006496016; XM_006496017; XM_006496018; XM_006496019; XM_006496020; XM_011238525; ENSMUST00000027287; ENSMUST00000058307; ENSMUST00000114933; ENSMUST00000123124; ENSMUST00000132401; ENSMUST00000132615; ENSMUST00000136846;…	GO:0016316; GO:0016787; GO:0034597	phosphatidylinositol-3,4-bisphosphate 4-phosphatase activity; hydrolase activity; phosphatidylinositol-4,5-bisphosphate 4-phosphatase activity	traceable author statement; inferred from electronic annotation								main
10345608	6.35	6.13	6.11	6.14	6.25	6.07	Unc50	unc-50 homolog (C. elegans)	NM_026123; XM_006496220; XM_006496221; XM_006496222; XM_006496223; ENSMUST00000027285; ENSMUST00000114925; ENSMUST00000118059; ENSMUST00000134184; ENSMUST00000144617; ENSMUST00000193713; ENSMUST00000193979; AY017214; BC019484; OTTMUST00000051682; OTTMUST00000051683; OTTMUST00000051684; OTTMUST00000051685; OTTMUST00000075443; OTTMUST00000127883; OTTMUST00000127884; GENSCAN00000029011; uc007arp.1; …	RefSeq; ENSEMBL; GenBank; Havana transcript; UCSC Genes	Mus musculus unc-50 homolog (C. elegans) (Unc50), mRNA.; PREDICTED: Mus musculus unc-50 homolog (C. elegans) (Unc50), transcript variant X1, mRNA.; PREDICTED: Mus musculus unc-50 homolog (C. elegans) (Unc50), transcript variant X2, mRNA.; PREDICTED: Mus musculus unc-50 homolog (C. elegans) (Unc50), transcript variant X3, mRNA.; PREDICTED: Mus musculus unc-50 homolog (C. elegans) (Unc50), transcri…	chr1	NM_026123; XM_006496220; XM_006496221; XM_006496222; XM_006496223; ENSMUST00000027285; ENSMUST00000114925; ENSMUST00000118059; ENSMUST00000134184; ENSMUST00000144617; ENSMUST00000193713; ENSMUST00000193979; AY017214; BC019484; OTTMUST00000051682; OTTMUST00000051683; OTTMUST00000051684; OTTMUST00000051685; OTTMUST00000075443; OTTMUST00000127883; OTTMUST00000127884	GO:0006810; GO:0007166; GO:0015031	transport; cell surface receptor signaling pathway; protein transport	not recorded; inferred from electronic annotation	NM_026123; XM_006496220; XM_006496221; XM_006496222; XM_006496223; ENSMUST00000027285; ENSMUST00000114925; ENSMUST00000118059; ENSMUST00000134184; ENSMUST00000144617; ENSMUST00000193713; ENSMUST00000193979; AY017214; BC019484; OTTMUST00000051682; OTTMUST00000051683; OTTMUST00000051684; OTTMUST00000051685; OTTMUST00000075443; OTTMUST00000127883; OTTMUST00000127884	GO:0000139; GO:0005634; GO:0005637; GO:0005794; GO:0016020; GO:0016021; GO:0030173	Golgi membrane; nucleus; nuclear inner membrane; Golgi apparatus; membrane; integral component of membrane; integral component of Golgi membrane	not recorded; inferred from electronic annotation; inferred from direct assay	NM_026123; XM_006496220; XM_006496221; XM_006496222; XM_006496223; ENSMUST00000027285; ENSMUST00000114925; ENSMUST00000118059; ENSMUST00000134184; ENSMUST00000144617; ENSMUST00000193713; ENSMUST00000193979; AY017214; BC019484; OTTMUST00000051682; OTTMUST00000051683; OTTMUST00000051684; OTTMUST00000051685; OTTMUST00000075443; OTTMUST00000127883; OTTMUST00000127884	GO:0003723	RNA binding	not recorded; inferred from electronic annotation				ENSMUST00000027285; ENSMUST00000114925; ENSMUST00000118059; ENSMUST00000144617; ENSMUST00000193713; ENSMUST00000193979; OTTMUST00000051682; OTTMUST00000051683; OTTMUST00000051684; OTTMUST00000075443; OTTMUST00000127883; OTTMUST00000127884	Pfam	IPR007881	UNC-50	main
10345616	4.78	4.88	4.67	4.83	4.76	4.56	Lipt1	lipoyltransferase 1	NM_001037918; XM_006496174; XM_006496175; XM_006496176; XM_006496177; XM_006496178; ENSMUST00000041621; ENSMUST00000128085; ENSMUST00000142670; ENSMUST00000144440; BC019519; OTTMUST00000052446; OTTMUST00000052447; OTTMUST00000052448; OTTMUST00000052449; GENSCAN00000029004; uc007ash.2; uc033fiu.1	RefSeq; ENSEMBL; GenBank; Havana transcript; UCSC Genes	Mus musculus lipoyltransferase 1 (Lipt1), mRNA.; PREDICTED: Mus musculus lipoyltransferase 1 (Lipt1), transcript variant X1, mRNA.; PREDICTED: Mus musculus lipoyltransferase 1 (Lipt1), transcript variant X2, mRNA.; PREDICTED: Mus musculus lipoyltransferase 1 (Lipt1), transcript variant X3, mRNA.; PREDICTED: Mus musculus lipoyltransferase 1 (Lipt1), transcript variant X4, mRNA.; PREDICTED: Mus mus…	chr1	NM_001037918; XM_006496174; XM_006496175; XM_006496176; XM_006496177; XM_006496178; ENSMUST00000041621; ENSMUST00000128085; ENSMUST00000142670; ENSMUST00000144440; BC019519; OTTMUST00000052446; OTTMUST00000052447; OTTMUST00000052448; OTTMUST00000052449	GO:0006464; GO:0009249; GO:0008150	cellular protein modification process; protein lipoylation; biological_process	inferred from electronic annotation; no biological data available	NM_001037918; XM_006496174; XM_006496175; XM_006496176; XM_006496177; XM_006496178; ENSMUST00000041621; ENSMUST00000128085; ENSMUST00000142670; ENSMUST00000144440; BC019519; OTTMUST00000052446; OTTMUST00000052447; OTTMUST00000052448; OTTMUST00000052449	GO:0005739	mitochondrion	inferred from direct assay; inferred from electronic annotation								ENSMUST00000041621; ENSMUST00000128085; ENSMUST00000142670; ENSMUST00000144440; OTTMUST00000052446; OTTMUST00000052447; OTTMUST00000052448; OTTMUST00000052449	Pfam	IPR004143	Biotinyl protein ligase (BPL) and lipoyl protein ligase (LPL), catalytic domain	main
10345620	6.84	7.23	6.94	7.02	6.93	6.81	Mrpl30	mitochondrial ribosomal protein L30	NM_027098; XM_006495612; XM_011238417; ENSMUST00000027256; ENSMUST00000161694; ENSMUST00000162513; ENSMUST00000193673; ENSMUST00000194857; ENSMUST00000195373; BC004614; OTTMUST00000065720; OTTMUST00000065721; OTTMUST00000065723; OTTMUST00000127887; OTTMUST00000127888; OTTMUST00000128394; ENSMUST00000160082; OTTMUST00000065722; NONMMUT000635; NONMMUT000638; uc007asj.1; GENSCAN00000032637; NONMMUT0…	RefSeq; ENSEMBL; GenBank; Havana transcript; NONCODE; UCSC Genes	Mus musculus mitochondrial ribosomal protein L30 (Mrpl30), mRNA.; PREDICTED: Mus musculus mitochondrial ribosomal protein L30 (Mrpl30), transcript variant X2, mRNA.; PREDICTED: Mus musculus mitochondrial ribosomal protein L30 (Mrpl30), transcript variant X1, mRNA.; mitochondrial ribosomal protein L30 [gene_biotype:protein_coding transcript_biotype:protein_coding]; mitochondrial ribosomal protein …	chr1	NM_027098; XM_006495612; XM_011238417; ENSMUST00000027256; ENSMUST00000161694; ENSMUST00000162513; ENSMUST00000193673; ENSMUST00000194857; ENSMUST00000195373; BC004614; OTTMUST00000065720; OTTMUST00000065721; OTTMUST00000065723; OTTMUST00000127887; OTTMUST00000127888; OTTMUST00000128394; ENSMUST00000160082; OTTMUST00000065722	GO:0008150	biological_process	no biological data available	NM_027098; XM_006495612; XM_011238417; ENSMUST00000027256; ENSMUST00000161694; ENSMUST00000162513; ENSMUST00000193673; ENSMUST00000194857; ENSMUST00000195373; BC004614; OTTMUST00000065720; OTTMUST00000065721; OTTMUST00000065723; OTTMUST00000127887; OTTMUST00000127888; OTTMUST00000128394; ENSMUST00000160082; OTTMUST00000065722	GO:0005739; GO:0005761; GO:0005840; GO:0030529	mitochondrion; mitochondrial ribosome; ribosome; ribonucleoprotein complex	inferred from direct assay; inferred from sequence or structural similarity; inferred from electronic annotation	NM_027098; XM_006495612; XM_011238417; ENSMUST00000027256; ENSMUST00000161694; ENSMUST00000162513; ENSMUST00000193673; ENSMUST00000194857; ENSMUST00000195373; BC004614; OTTMUST00000065720; OTTMUST00000065721; OTTMUST00000065723; OTTMUST00000127887; OTTMUST00000127888; OTTMUST00000128394; ENSMUST00000160082; OTTMUST00000065722	GO:0003674	molecular_function	no biological data available				ENSMUST00000027256; ENSMUST00000193673; ENSMUST00000194857; ENSMUST00000195373; OTTMUST00000065720; OTTMUST00000127887; OTTMUST00000127888; OTTMUST00000128394	Pfam	IPR016082	Ribosomal protein L30, ferredoxin-like fold domain	main
10345626	6.11	6.15	6.17	6.12	6.04	6.13	Eif5b	eukaryotic translation initiation factor 5B	NM_198303; XM_006495911; ENSMUST00000027252; ENSMUST00000192548; ENSMUST00000193151; ENSMUST00000195664; BC055393; OTTMUST00000126162; OTTMUST00000126163; OTTMUST00000128396; OTTMUST00000128397; ENSMUST00000193806; OTTMUST00000128395; GENSCAN00000032645; uc007aso.1	RefSeq; ENSEMBL; GenBank; Havana transcript; UCSC Genes	Mus musculus eukaryotic translation initiation factor 5B (Eif5b), mRNA.; PREDICTED: Mus musculus eukaryotic translation initiation factor 5B (Eif5b), transcript variant X1, mRNA.; eukaryotic translation initiation factor 5B [gene_biotype:protein_coding transcript_biotype:protein_coding]; eukaryotic translation initiation factor 5B [gene_biotype:protein_coding transcript_biotype:retained_intron]; …	chr1	NM_198303; XM_006495911; ENSMUST00000027252; ENSMUST00000192548; ENSMUST00000193151; ENSMUST00000195664; BC055393; OTTMUST00000126162; OTTMUST00000126163; OTTMUST00000128396; OTTMUST00000128397; ENSMUST00000193806; OTTMUST00000128395	GO:0006412; GO:0006413; GO:0006446	translation; translational initiation; regulation of translational initiation	inferred from electronic annotation; not recorded	NM_198303; XM_006495911; ENSMUST00000027252; ENSMUST00000192548; ENSMUST00000193151; ENSMUST00000195664; BC055393; OTTMUST00000126162; OTTMUST00000126163; OTTMUST00000128396; OTTMUST00000128397; ENSMUST00000193806; OTTMUST00000128395	GO:0005737; GO:0005622	cytoplasm; intracellular	not recorded; inferred from electronic annotation	NM_198303; XM_006495911; ENSMUST00000027252; ENSMUST00000192548; ENSMUST00000193151; ENSMUST00000195664; BC055393; OTTMUST00000126162; OTTMUST00000126163; OTTMUST00000128396; OTTMUST00000128397; ENSMUST00000193806; OTTMUST00000128395	GO:0000166; GO:0003743; GO:0003924; GO:0005525; GO:0044822; GO:0005515	nucleotide binding; translation initiation factor activity; GTPase activity; GTP binding; poly(A) RNA binding; protein binding	inferred from electronic annotation; not recorded				ENSMUST00000027252; OTTMUST00000126162	Pfam	IPR004161; IPR023115; IPR029459	Translation elongation factor EFTu/EF1A, domain 2; Translation initiation factor IF- 2, domain 3; Elongation factor Tu-type domain	main
10345656	5.05	5.37	5.14	5.37	5.24	5.04	Nms	neuromedin S	NM_001011684; NM_001311788; ENSMUST00000088029; ENSMUST00000160214; AB164466; BC138922; OTTMUST00000089402; OTTMUST00000089403; GENSCAN00000019998; uc007atb.1	RefSeq; ENSEMBL; GenBank; Havana transcript; UCSC Genes	Mus musculus neuromedin S (Nms), transcript variant 1, mRNA.; Mus musculus neuromedin S (Nms), transcript variant 2, mRNA.; neuromedin S [gene_biotype:protein_coding transcript_biotype:protein_coding]; Mus musculus NMS mRNA for neuromedin S precursor, complete cds.; Mus musculus neuromedin S, mRNA (cDNA clone MGC:170549 IMAGE:8861944), complete cds.; neuromedin S[gene_biotype:protein_coding trans…	chr1	NM_001011684; NM_001311788; ENSMUST00000088029; ENSMUST00000160214; AB164466; BC138922; OTTMUST00000089402; OTTMUST00000089403	GO:0007218; GO:0045475	neuropeptide signaling pathway; locomotor rhythm	not recorded; inferred from electronic annotation	NM_001011684; NM_001311788; ENSMUST00000088029; ENSMUST00000160214; AB164466; BC138922; OTTMUST00000089402; OTTMUST00000089403	GO:0005576	extracellular region	not recorded; inferred from electronic annotation	NM_001011684; NM_001311788; ENSMUST00000088029; ENSMUST00000160214; AB164466; BC138922; OTTMUST00000089402; OTTMUST00000089403	GO:0001664	G-protein coupled receptor binding	not recorded; inferred from electronic annotation				OTTMUST00000089402; OTTMUST00000089403	Pfam	IPR008200	Neuromedin U, C-terminal	main
10345666	6.45	6.61	6.36	6.83	6.13	6.62	Pdcl3	phosducin-like 3	NM_026850; ENSMUST00000027247; ENSMUST00000193073; ENSMUST00000193489; ENSMUST00000194552; AF110512; BC005601; OTTMUST00000127689; OTTMUST00000127690; OTTMUST00000127890; OTTMUST00000127891; GENSCAN00000020003; uc007atc.1	RefSeq; ENSEMBL; GenBank; Havana transcript; UCSC Genes	Mus musculus phosducin-like 3 (Pdcl3), mRNA.; phosducin-like 3 [gene_biotype:protein_coding transcript_biotype:protein_coding]; phosducin-like 3 [gene_biotype:protein_coding transcript_biotype:retained_intron]; phosducin-like 3 [gene_biotype:protein_coding transcript_biotype:nonsense_mediated_decay]; Mus musculus IAP-associated factor VIAF1 (Viaf1) mRNA, complete cds.; Mus musculus phosducin-like…	chr1	NM_026850; ENSMUST00000027247; ENSMUST00000193073; ENSMUST00000193489; ENSMUST00000194552; AF110512; BC005601; OTTMUST00000127689; OTTMUST00000127690; OTTMUST00000127890; OTTMUST00000127891	GO:0001525; GO:0001938; GO:0006457; GO:0006915; GO:0045766; GO:0050730; GO:2000059	angiogenesis; positive regulation of endothelial cell proliferation; protein folding; apoptotic process; positive regulation of angiogenesis; regulation of peptidyl-tyrosine phosphorylation; negative regulation of protein ubiquitination involved in ubiquitin-dependent protein catabolic process	inferred from electronic annotation; not recorded	NM_026850; ENSMUST00000027247; ENSMUST00000193073; ENSMUST00000193489; ENSMUST00000194552; AF110512; BC005601; OTTMUST00000127689; OTTMUST00000127690; OTTMUST00000127890; OTTMUST00000127891	GO:0005737	cytoplasm	not recorded; inferred from sequence or structural similarity; inferred from electronic annotation	NM_026850; ENSMUST00000027247; ENSMUST00000193073; ENSMUST00000193489; ENSMUST00000194552; AF110512; BC005601; OTTMUST00000127689; OTTMUST00000127690; OTTMUST00000127890; OTTMUST00000127891	GO:0043184; GO:0044183; GO:0005515	vascular endothelial growth factor receptor 2 binding; protein binding involved in protein folding; protein binding	inferred from physical interaction; not recorded; inferred from electronic annotation				ENSMUST00000027247; ENSMUST00000194552; OTTMUST00000127689; OTTMUST00000127890	Pfam	IPR024253	Phosducin, thioredoxin-like domain	main
10345675	4.73	4.88	4.86	5.06	4.95	4.7	Npas2	neuronal PAS domain protein 2	NM_008719; XM_011238452; ENSMUST00000056815; ENSMUST00000172825; ENSMUST00000173050; BC109166; OTTMUST00000094904; OTTMUST00000094905; OTTMUST00000094906; U77969; GENSCAN00000019994; GENSCAN00000019995; NONMMUT000674; uc007atd.2	RefSeq; ENSEMBL; GenBank; Havana transcript; NONCODE; UCSC Genes	Mus musculus neuronal PAS domain protein 2 (Npas2), mRNA.; PREDICTED: Mus musculus neuronal PAS domain protein 2 (Npas2), transcript variant X1, mRNA.; neuronal PAS domain protein 2 [gene_biotype:protein_coding transcript_biotype:protein_coding]; neuronal PAS domain protein 2 [gene_biotype:protein_coding transcript_biotype:processed_transcript]; Mus musculus neuronal PAS domain protein 2, mRNA (c…	chr1	NM_008719; XM_011238452; ENSMUST00000056815; ENSMUST00000172825; ENSMUST00000173050; BC109166; OTTMUST00000094904; OTTMUST00000094905; OTTMUST00000094906; U77969	GO:0006351; GO:0006355; GO:0006974; GO:0032922; GO:0042745; GO:0042752; GO:0045475; GO:0045739; GO:0045893; GO:0045944; GO:0048511; GO:0051775; GO:0060548; GO:2001020; GO:0007623	transcription, DNA-templated; regulation of transcription, DNA-templated; cellular response to DNA damage stimulus; circadian regulation of gene expression; circadian sleep/wake cycle; regulation of circadian rhythm; locomotor rhythm; positive regulation of DNA repair; positive regulation of transcription, DNA-templated; positive regulation of transcription from RNA polymerase II promoter; rhythm…	inferred from electronic annotation; inferred from mutant phenotype; not recorded; inferred from direct assay; inferred from expression pattern; traceable author statement; inferred from sequence or structural similarity	NM_008719; XM_011238452; ENSMUST00000056815; ENSMUST00000172825; ENSMUST00000173050; BC109166; OTTMUST00000094904; OTTMUST00000094905; OTTMUST00000094906; U77969	GO:0005634; GO:0005667; GO:0005737; GO:0005654; GO:0005829	nucleus; transcription factor complex; cytoplasm; nucleoplasm; cytosol	not recorded; inferred from electronic annotation; inferred from sequence or structural similarity; traceable author statement	NM_008719; XM_011238452; ENSMUST00000056815; ENSMUST00000172825; ENSMUST00000173050; BC109166; OTTMUST00000094904; OTTMUST00000094905; OTTMUST00000094906; U77969	GO:0003677; GO:0003700; GO:0005515; GO:0046872; GO:0046983; GO:0051879; GO:0001047	DNA binding; transcription factor activity, sequence-specific DNA binding; protein binding; metal ion binding; protein dimerization activity; Hsp90 protein binding; core promoter binding	inferred from direct assay; not recorded; inferred from electronic annotation; inferred from physical interaction; inferred from sequence or structural similarity				ENSMUST00000056815; ENSMUST00000173050; OTTMUST00000094904; OTTMUST00000094905	Pfam	IPR011598; IPR013767; IPR013655	Myc-type, basic helix-loop-helix (bHLH) domain; PAS fold; PAS fold-3	main
10345698	8.85	8.82	8.78	8.86	8.55	8.51	Rpl31	ribosomal protein L31	NM_001252218; NM_001252219; NM_053257; ENSMUST00000086535; ENSMUST00000178079; ENSMUST00000179954; ENSMUST00000191855; ENSMUST00000194746; BC055720; OTTMUST00000127691; OTTMUST00000127692; OTTMUST00000127693; OTTMUST00000127694; OTTMUST00000127696; GENSCAN00000019995; uc007ate.2; uc007atf.2; uc029qnw.1; uc029qnx.1; BC050113; BC086916; BC099436; OTTMUST00000064851; OTTMUST00000112297; NM_001258458…	RefSeq; ENSEMBL; GenBank; Havana transcript; UCSC Genes; NONCODE	Mus musculus ribosomal protein L31 (Rpl31), transcript variant 1, mRNA.; Mus musculus ribosomal protein L31 (Rpl31), transcript variant 2, mRNA.; Mus musculus ribosomal protein L31 (Rpl31), transcript variant 3, mRNA.; ribosomal protein L31 [gene_biotype:protein_coding transcript_biotype:protein_coding]; ribosomal protein L31 [gene_biotype:protein_coding transcript_biotype:retained_intron]; Mus m…	chr1	NM_001252218; NM_001252219; NM_053257; ENSMUST00000086535; ENSMUST00000178079; ENSMUST00000179954; ENSMUST00000191855; ENSMUST00000194746; BC055720; OTTMUST00000127691; OTTMUST00000127692; OTTMUST00000127693; OTTMUST00000127694; OTTMUST00000127696	GO:0006412; GO:0002181	translation; cytoplasmic translation	inferred from electronic annotation	NM_001252218; NM_001252219; NM_053257; ENSMUST00000086535; ENSMUST00000178079; ENSMUST00000179954; ENSMUST00000191855; ENSMUST00000194746; BC055720; OTTMUST00000127691; OTTMUST00000127692; OTTMUST00000127693; OTTMUST00000127694; OTTMUST00000127696	GO:0005622; GO:0005840; GO:0005925; GO:0016020; GO:0022625; GO:0030529; GO:0070062	intracellular; ribosome; focal adhesion; membrane; cytosolic large ribosomal subunit; ribonucleoprotein complex; extracellular exosome	inferred from electronic annotation; not recorded	NM_001252218; NM_001252219; NM_053257; ENSMUST00000086535; ENSMUST00000178079; ENSMUST00000179954; ENSMUST00000191855; ENSMUST00000194746; BC055720; OTTMUST00000127691; OTTMUST00000127692; OTTMUST00000127693; OTTMUST00000127694; OTTMUST00000127696	GO:0003735; GO:0044822	structural constituent of ribosome; poly(A) RNA binding	inferred from electronic annotation; not recorded	NM_001252218; NM_001252219; NM_053257; ENSMUST00000086535; ENSMUST00000178079; ENSMUST00000179954; ENSMUST00000191855; ENSMUST00000194746; BC055720; OTTMUST00000127691; OTTMUST00000127692; OTTMUST00000127693; OTTMUST00000127694; OTTMUST00000127696	GenMAPP	Ribosomal_Proteins	ENSMUST00000086535; ENSMUST00000178079; ENSMUST00000179954; ENSMUST00000194746; OTTMUST00000127691; OTTMUST00000127692; OTTMUST00000127693; OTTMUST00000127694	Pfam	IPR000054	Ribosomal protein L31e	main
10345704	8.57	8.52	8.57	8.55	8.57	8.24	Gm24826	predicted gene, 24826 [Source:MGI Symbol;Acc:MGI:5454603]	ENSMUST00000083695; ENSMUST00000197298; NONMMUT000676	ENSEMBL; NONCODE	predicted gene, 24826 [gene_biotype:snoRNA transcript_biotype:snoRNA]; ACEA small nucleolar RNA U3 [gene_biotype:snoRNA transcript_biotype:snoRNA]; Non-coding transcript identified by NONCODE: Linc	chr1																				main
10345706	6.73	6.29	6.2	6.57	6.56	6.68	Cnot11	CCR4-NOT transcription complex, subunit 11	NM_028043; ENSMUST00000003219; ENSMUST00000160145; ENSMUST00000161515; ENSMUST00000195567; BC049091; BC050812; OTTMUST00000065794; OTTMUST00000065795; OTTMUST00000127896; GENSCAN00000020001; NONMMUT000677; uc007ati.1; uc007atj.1	RefSeq; ENSEMBL; GenBank; Havana transcript; NONCODE; UCSC Genes	Mus musculus CCR4-NOT transcription complex, subunit 11 (Cnot11), mRNA.; CCR4-NOT transcription complex, subunit 11 [gene_biotype:protein_coding transcript_biotype:protein_coding]; CCR4-NOT transcription complex, subunit 11 [gene_biotype:protein_coding transcript_biotype:retained_intron]; Mus musculus DNA segment, Chr 1, Brigham & Womens Genetics 0212 expressed, mRNA (cDNA clone MGC:61254 IMAGE:6…	chr1	NM_028043; ENSMUST00000003219; ENSMUST00000160145; ENSMUST00000161515; ENSMUST00000195567; BC049091; BC050812; OTTMUST00000065794; OTTMUST00000065795; OTTMUST00000127896	GO:0006351; GO:0006355; GO:0006417; GO:0031047; GO:0008150	transcription, DNA-templated; regulation of transcription, DNA-templated; regulation of translation; gene silencing by RNA; biological_process	inferred from electronic annotation; no biological data available	NM_028043; ENSMUST00000003219; ENSMUST00000160145; ENSMUST00000161515; ENSMUST00000195567; BC049091; BC050812; OTTMUST00000065794; OTTMUST00000065795; OTTMUST00000127896	GO:0005634; GO:0005737; GO:0030014	nucleus; cytoplasm; CCR4-NOT complex	inferred from electronic annotation; not recorded; inferred from sequence or structural similarity	NM_028043; ENSMUST00000003219; ENSMUST00000160145; ENSMUST00000161515; ENSMUST00000195567; BC049091; BC050812; OTTMUST00000065794; OTTMUST00000065795; OTTMUST00000127896	GO:0003674; GO:0005515	molecular_function; protein binding	no biological data available; inferred from electronic annotation				ENSMUST00000003219; ENSMUST00000161515; ENSMUST00000195567; OTTMUST00000065794; OTTMUST00000127896	Pfam	IPR019312	Protein of unknown function DUF2363	main
10345715	10.48	9.75	10.18	10.04	10.35	10.25	Map4k4	mitogen-activated protein kinase kinase kinase kinase 4	NM_001252200; NM_001252201; NM_001252202; NM_008696; XM_006496041; XM_006496042; XM_006496043; XM_006496044; XM_006496045; XM_006496046; XM_006496047; XM_011238529; XM_011238530; ENSMUST00000163854; ENSMUST00000168431; ENSMUST00000191761; ENSMUST00000191865; ENSMUST00000191964; ENSMUST00000192194; ENSMUST00000192355; ENSMUST00000192509; ENSMUST00000192884; ENSMUST00000193514; ENSMUST00000193661; …	RefSeq; ENSEMBL; GenBank; Havana transcript; NONCODE; UCSC Genes	Mus musculus mitogen-activated protein kinase kinase kinase kinase 4 (Map4k4), transcript variant 1, mRNA.; Mus musculus mitogen-activated protein kinase kinase kinase kinase 4 (Map4k4), transcript variant 3, mRNA.; Mus musculus mitogen-activated protein kinase kinase kinase kinase 4 (Map4k4), transcript variant 4, mRNA.; Mus musculus mitogen-activated protein kinase kinase kinase kinase 4 (Map4k…	chr1					NM_001252200; NM_001252201; NM_001252202; NM_008696; XM_006496041; XM_006496042; XM_006496043; XM_006496044; XM_006496045; XM_006496046; XM_006496047; XM_011238529; XM_011238530; ENSMUST00000163854; ENSMUST00000168431; ENSMUST00000191761; ENSMUST00000191865; ENSMUST00000191964; ENSMUST00000192194; ENSMUST00000192355; ENSMUST00000192509; ENSMUST00000192884; ENSMUST00000193514; ENSMUST00000193661; …	GO:0005737	cytoplasm	not recorded; inferred from electronic annotation; inferred from sequence or structural similarity								ENSMUST00000163854; ENSMUST00000168431; ENSMUST00000191761; ENSMUST00000192509; ENSMUST00000193682; ENSMUST00000195259; ENSMUST00000195636; ENSMUST00000195860; OTTMUST00000127974; OTTMUST00000127975; OTTMUST00000127976; OTTMUST00000127977; OTTMUST00000127978; OTTMUST00000127981; OTTMUST00000127982	Pfam	IPR000719; IPR001180; IPR001245	Protein kinase domain; Citron homology (CNH) domain; Serine-threonine/tyrosine-protein kinase catalytic domain	main
10345752	6.23	6.02	6.24	6.07	5.98	6.08	Il1r2	interleukin 1 receptor, type II	NM_010555; XM_006495724; XM_006495725; XM_006495726; XM_011238437; XM_011238438; XM_011238439; XM_011238440; ENSMUST00000027243; ENSMUST00000191671; ENSMUST00000194913; ENSMUST00000195770; BC032962; CT010182; OTTMUST00000127994; OTTMUST00000127995; OTTMUST00000127996; OTTMUST00000127997; GENSCAN00000016371; uc007atu.2; uc011wjy.2	RefSeq; ENSEMBL; GenBank; Havana transcript; UCSC Genes	Mus musculus interleukin 1 receptor, type II (Il1r2), mRNA.; PREDICTED: Mus musculus interleukin 1 receptor, type II (Il1r2), transcript variant X1, mRNA.; PREDICTED: Mus musculus interleukin 1 receptor, type II (Il1r2), transcript variant X6, mRNA.; PREDICTED: Mus musculus interleukin 1 receptor, type II (Il1r2), transcript variant X7, mRNA.; PREDICTED: Mus musculus interleukin 1 receptor, type …	chr1	NM_010555; XM_006495724; XM_006495725; XM_006495726; XM_011238437; XM_011238438; XM_011238439; XM_011238440; ENSMUST00000027243; ENSMUST00000191671; ENSMUST00000194913; ENSMUST00000195770; BC032962; CT010182; OTTMUST00000127994; OTTMUST00000127995; OTTMUST00000127996; OTTMUST00000127997	GO:0019221	cytokine-mediated signaling pathway	inferred from electronic annotation	NM_010555; XM_006495724; XM_006495725; XM_006495726; XM_011238437; XM_011238438; XM_011238439; XM_011238440; ENSMUST00000027243; ENSMUST00000191671; ENSMUST00000194913; ENSMUST00000195770; BC032962; CT010182; OTTMUST00000127994; OTTMUST00000127995; OTTMUST00000127996; OTTMUST00000127997	GO:0005576; GO:0005886; GO:0016020; GO:0016021	extracellular region; plasma membrane; membrane; integral component of membrane	inferred from electronic annotation	NM_010555; XM_006495724; XM_006495725; XM_006495726; XM_011238437; XM_011238438; XM_011238439; XM_011238440; ENSMUST00000027243; ENSMUST00000191671; ENSMUST00000194913; ENSMUST00000195770; BC032962; CT010182; OTTMUST00000127994; OTTMUST00000127995; OTTMUST00000127996; OTTMUST00000127997	GO:0004908; GO:0004910	interleukin-1 receptor activity; interleukin-1, Type II, blocking receptor activity	inferred from electronic annotation								main
10345762	4.72	4.87	4.62	4.79	4.79	4.43	Il1r1	interleukin 1 receptor, type I	NM_001123382; NM_008362; XM_006495713; XM_006495714; XM_006495715; XM_006495716; XM_006495717; XM_006495718; XM_006495719; XM_006495720; XM_006495721; XM_006495722; XM_006495723; XM_011238436; ENSMUST00000027241; ENSMUST00000114795; BC109135; M20658; OTTMUST00000128132; OTTMUST00000128133; GENSCAN00000016354; uc007atv.1; uc007atw.1	RefSeq; ENSEMBL; GenBank; Havana transcript; UCSC Genes	Mus musculus interleukin 1 receptor, type I (Il1r1), transcript variant 2, mRNA.; Mus musculus interleukin 1 receptor, type I (Il1r1), transcript variant 1, mRNA.; PREDICTED: Mus musculus interleukin 1 receptor, type I (Il1r1), transcript variant X1, mRNA.; PREDICTED: Mus musculus interleukin 1 receptor, type I (Il1r1), transcript variant X2, mRNA.; PREDICTED: Mus musculus interleukin 1 receptor,…	chr1					NM_001123382; NM_008362; XM_006495713; XM_006495714; XM_006495715; XM_006495716; XM_006495717; XM_006495718; XM_006495719; XM_006495720; XM_006495721; XM_006495722; XM_006495723; XM_011238436; ENSMUST00000027241; ENSMUST00000114795; BC109135; M20658; OTTMUST00000128132; OTTMUST00000128133	GO:0005576; GO:0005615; GO:0005634; GO:0005886; GO:0009986; GO:0014069; GO:0016020; GO:0016021; GO:0030424; GO:0043234	extracellular region; extracellular space; nucleus; plasma membrane; cell surface; postsynaptic density; membrane; integral component of membrane; axon; protein complex	inferred from electronic annotation; not recorded; inferred from direct assay	NM_001123382; NM_008362; XM_006495713; XM_006495714; XM_006495715; XM_006495716; XM_006495717; XM_006495718; XM_006495719; XM_006495720; XM_006495721; XM_006495722; XM_006495723; XM_011238436; ENSMUST00000027241; ENSMUST00000114795; BC109135; M20658; OTTMUST00000128132; OTTMUST00000128133	GO:0002020; GO:0004871; GO:0004908; GO:0004909; GO:0005161; GO:0005515; GO:0035255	protease binding; signal transducer activity; interleukin-1 receptor activity; interleukin-1, Type I, activating receptor activity; platelet-derived growth factor receptor binding; protein binding; ionotropic glutamate receptor binding	inferred from physical interaction; inferred from direct assay; not recorded; inferred from electronic annotation				ENSMUST00000027241; ENSMUST00000114795; OTTMUST00000128132; OTTMUST00000128133	Pfam	IPR000157; IPR013098	Toll/interleukin-1 receptor homology (TIR) domain; Immunoglobulin I-set	main
10345777	4.29	4.51	4.79	4.5	4.58	4.59	Il1rl2	interleukin 1 receptor-like 2	NM_133193; XM_006495608; XM_006495609; XM_006495610; XM_006495611; ENSMUST00000095020; ENSMUST00000192551; ENSMUST00000193388; ENSMUST00000194296; AF284433; BC004628; BC117797; OTTMUST00000128135; OTTMUST00000128136; OTTMUST00000128137; OTTMUST00000128138; GENSCAN00000016370; uc007atx.1; uc007aty.1	RefSeq; ENSEMBL; GenBank; Havana transcript; UCSC Genes	Mus musculus interleukin 1 receptor-like 2 (Il1rl2), mRNA.; PREDICTED: Mus musculus interleukin 1 receptor-like 2 (Il1rl2), transcript variant X1, mRNA.; PREDICTED: Mus musculus interleukin 1 receptor-like 2 (Il1rl2), transcript variant X2, mRNA.; PREDICTED: Mus musculus interleukin 1 receptor-like 2 (Il1rl2), transcript variant X3, mRNA.; PREDICTED: Mus musculus interleukin 1 receptor-like 2 (Il…	chr1	NM_133193; XM_006495608; XM_006495609; XM_006495610; XM_006495611; ENSMUST00000095020; ENSMUST00000192551; ENSMUST00000193388; ENSMUST00000194296; AF284433; BC004628; BC117797; OTTMUST00000128135; OTTMUST00000128136; OTTMUST00000128137; OTTMUST00000128138	GO:0002376; GO:0006954; GO:0007165; GO:0032755; GO:0045087; GO:0045582; GO:0050727; GO:0019221; GO:0070498	immune system process; inflammatory response; signal transduction; positive regulation of interleukin-6 production; innate immune response; positive regulation of T cell differentiation; regulation of inflammatory response; cytokine-mediated signaling pathway; interleukin-1-mediated signaling pathway	inferred from electronic annotation; inferred from genetic interaction; inferred from mutant phenotype; inferred from sequence or structural similarity	NM_133193; XM_006495608; XM_006495609; XM_006495610; XM_006495611; ENSMUST00000095020; ENSMUST00000192551; ENSMUST00000193388; ENSMUST00000194296; AF284433; BC004628; BC117797; OTTMUST00000128135; OTTMUST00000128136; OTTMUST00000128137; OTTMUST00000128138	GO:0016020; GO:0016021; GO:0005575	membrane; integral component of membrane; cellular_component	inferred from electronic annotation; no biological data available	NM_133193; XM_006495608; XM_006495609; XM_006495610; XM_006495611; ENSMUST00000095020; ENSMUST00000192551; ENSMUST00000193388; ENSMUST00000194296; AF284433; BC004628; BC117797; OTTMUST00000128135; OTTMUST00000128136; OTTMUST00000128137; OTTMUST00000128138	GO:0004896; GO:0004908; GO:0004909	cytokine receptor activity; interleukin-1 receptor activity; interleukin-1, Type I, activating receptor activity	inferred from sequence or structural similarity; inferred from electronic annotation				ENSMUST00000095020; ENSMUST00000194296; OTTMUST00000128136; OTTMUST00000128137; OTTMUST00000128138	Pfam	IPR000157; IPR013098	Toll/interleukin-1 receptor homology (TIR) domain; Immunoglobulin I-set	main
10345791	4.28	4.27	4.4	4.43	4.33	4.13	Il1rl1	interleukin 1 receptor-like 1	NM_001025602; NM_001294171; NM_010743; XM_006495741; XM_006495743; XM_006495744; ENSMUST00000053043; ENSMUST00000097772; ENSMUST00000173514; ENSMUST00000173881; ENSMUST00000174335; BC051445; D13695; M24843; OTTMUST00000097562; OTTMUST00000097565; OTTMUST00000097566; OTTMUST00000097571; GENSCAN00000016370; uc007atz.3; uc007aua.2; uc007aub.2; uc007auc.2	RefSeq; ENSEMBL; GenBank; Havana transcript; UCSC Genes	Mus musculus interleukin 1 receptor-like 1 (Il1rl1), transcript variant 1, mRNA.; Mus musculus interleukin 1 receptor-like 1 (Il1rl1), transcript variant 3, mRNA.; Mus musculus interleukin 1 receptor-like 1 (Il1rl1), transcript variant 2, mRNA.; PREDICTED: Mus musculus interleukin 1 receptor-like 1 (Il1rl1), transcript variant X1, mRNA.; PREDICTED: Mus musculus interleukin 1 receptor-like 1 (Il1r…	chr1	NM_001025602; NM_001294171; NM_010743; XM_006495741; XM_006495743; XM_006495744; ENSMUST00000053043; ENSMUST00000097772; ENSMUST00000173514; ENSMUST00000173881; ENSMUST00000174335; BC051445; D13695; M24843; OTTMUST00000097562; OTTMUST00000097565; OTTMUST00000097566; OTTMUST00000097571	GO:0002826; GO:0007165; GO:0008285; GO:0032689; GO:0032754; GO:0043032; GO:0043124; GO:0050729; GO:0090197; GO:0019221; GO:0038172; GO:1901653	negative regulation of T-helper 1 type immune response; signal transduction; negative regulation of cell proliferation; negative regulation of interferon-gamma production; positive regulation of interleukin-5 production; positive regulation of macrophage activation; negative regulation of I-kappaB kinase/NF-kappaB signaling; positive regulation of inflammatory response; positive regulation of che…	inferred from genetic interaction; inferred from electronic annotation; not recorded; inferred from mutant phenotype; inferred from direct assay; inferred from physical interaction	NM_001025602; NM_001294171; NM_010743; XM_006495741; XM_006495743; XM_006495744; ENSMUST00000053043; ENSMUST00000097772; ENSMUST00000173514; ENSMUST00000173881; ENSMUST00000174335; BC051445; D13695; M24843; OTTMUST00000097562; OTTMUST00000097565; OTTMUST00000097566; OTTMUST00000097571	GO:0005576; GO:0005578; GO:0005615; GO:0005886; GO:0009897; GO:0009986; GO:0016020; GO:0016021	extracellular region; proteinaceous extracellular matrix; extracellular space; plasma membrane; external side of plasma membrane; cell surface; membrane; integral component of membrane	inferred from electronic annotation; inferred from direct assay; not recorded	NM_001025602; NM_001294171; NM_010743; XM_006495741; XM_006495743; XM_006495744; ENSMUST00000053043; ENSMUST00000097772; ENSMUST00000173514; ENSMUST00000173881; ENSMUST00000174335; BC051445; D13695; M24843; OTTMUST00000097562; OTTMUST00000097565; OTTMUST00000097566; OTTMUST00000097571	GO:0002113; GO:0002114; GO:0004908; GO:0005515	interleukin-33 binding; interleukin-33 receptor activity; interleukin-1 receptor activity; protein binding	inferred from physical interaction; inferred from electronic annotation				ENSMUST00000053043; ENSMUST00000097772; OTTMUST00000097562; OTTMUST00000097565; OTTMUST00000097566	Pfam	IPR000157; IPR013151; IPR013098	Toll/interleukin-1 receptor homology (TIR) domain; Immunoglobulin; Immunoglobulin I-set	main
10345807	4.75	4.88	4.88	4.8	4.94	4.82	Il18r1	interleukin 18 receptor 1	NM_001161842; NM_001161843; NM_008365; XM_006495727; XM_006495728; XM_006495729; XM_006495730; XM_006495731; XM_006495732; XM_006495733; XM_006495734; ENSMUST00000087983; ENSMUST00000108044; ENSMUST00000167723; ENSMUST00000193391; ENSMUST00000193793; ENSMUST00000195684; BC023240; OTTMUST00000128055; OTTMUST00000128056; OTTMUST00000128057; OTTMUST00000128058; U43673; GENSCAN00000016362; GENSCAN000…	RefSeq; ENSEMBL; GenBank; Havana transcript; NONCODE; UCSC Genes	Mus musculus interleukin 18 receptor 1 (Il18r1), transcript variant 2, mRNA.; Mus musculus interleukin 18 receptor 1 (Il18r1), transcript variant 3, mRNA.; Mus musculus interleukin 18 receptor 1 (Il18r1), transcript variant 1, mRNA.; PREDICTED: Mus musculus interleukin 18 receptor 1 (Il18r1), transcript variant X1, mRNA.; PREDICTED: Mus musculus interleukin 18 receptor 1 (Il18r1), transcript vari…	chr1	NM_001161842; NM_001161843; NM_008365; XM_006495727; XM_006495728; XM_006495729; XM_006495730; XM_006495731; XM_006495732; XM_006495733; XM_006495734; ENSMUST00000087983; ENSMUST00000108044; ENSMUST00000167723; ENSMUST00000193391; ENSMUST00000193793; ENSMUST00000195684; BC023240; OTTMUST00000128055; OTTMUST00000128056; OTTMUST00000128057; OTTMUST00000128058; U43673	GO:0007165; GO:0030101; GO:0032729; GO:0035655; GO:0042346; GO:0045063	signal transduction; natural killer cell activation; positive regulation of interferon-gamma production; interleukin-18-mediated signaling pathway; positive regulation of NF-kappaB import into nucleus; T-helper 1 cell differentiation	inferred from electronic annotation; inferred from mutant phenotype	NM_001161842; NM_001161843; NM_008365; XM_006495727; XM_006495728; XM_006495729; XM_006495730; XM_006495731; XM_006495732; XM_006495733; XM_006495734; ENSMUST00000087983; ENSMUST00000108044; ENSMUST00000167723; ENSMUST00000193391; ENSMUST00000193793; ENSMUST00000195684; BC023240; OTTMUST00000128055; OTTMUST00000128056; OTTMUST00000128057; OTTMUST00000128058; U43673	GO:0016020; GO:0016021	membrane; integral component of membrane	inferred from electronic annotation	NM_001161842; NM_001161843; NM_008365; XM_006495727; XM_006495728; XM_006495729; XM_006495730; XM_006495731; XM_006495732; XM_006495733; XM_006495734; ENSMUST00000087983; ENSMUST00000108044; ENSMUST00000167723; ENSMUST00000193391; ENSMUST00000193793; ENSMUST00000195684; BC023240; OTTMUST00000128055; OTTMUST00000128056; OTTMUST00000128057; OTTMUST00000128058; U43673	GO:0042008	interleukin-18 receptor activity	inferred from mutant phenotype				ENSMUST00000087983; ENSMUST00000108044; ENSMUST00000167723; ENSMUST00000193391; ENSMUST00000193793; ENSMUST00000195684; OTTMUST00000128055; OTTMUST00000128056; OTTMUST00000128057; OTTMUST00000128058	Pfam	IPR000157; IPR013151	Toll/interleukin-1 receptor homology (TIR) domain; Immunoglobulin	main
10345824	5.26	4.87	4.92	4.98	5.08	4.94	Il18rap	interleukin 18 receptor accessory protein	NM_010553; XM_006495709; XM_006495710; XM_006495711; XM_006495712; ENSMUST00000027237; ENSMUST00000159724; ENSMUST00000160468; ENSMUST00000163057; AF077347; BC120598; BC120600; OTTMUST00000088425; OTTMUST00000088426; OTTMUST00000088427; OTTMUST00000088447; GENSCAN00000016362; NONMMUT000710; uc007aui.1; uc007auj.1; uc007auk.2	RefSeq; ENSEMBL; GenBank; Havana transcript; NONCODE; UCSC Genes	Mus musculus interleukin 18 receptor accessory protein (Il18rap), mRNA.; PREDICTED: Mus musculus interleukin 18 receptor accessory protein (Il18rap), transcript variant X1, mRNA.; PREDICTED: Mus musculus interleukin 18 receptor accessory protein (Il18rap), transcript variant X2, mRNA.; PREDICTED: Mus musculus interleukin 18 receptor accessory protein (Il18rap), transcript variant X3, mRNA.; PREDI…	chr1	NM_010553; XM_006495709; XM_006495710; XM_006495711; XM_006495712; ENSMUST00000027237; ENSMUST00000159724; ENSMUST00000160468; ENSMUST00000163057; AF077347; BC120598; BC120600; OTTMUST00000088425; OTTMUST00000088426; OTTMUST00000088427; OTTMUST00000088447	GO:0007165; GO:0019221	signal transduction; cytokine-mediated signaling pathway	inferred from electronic annotation	NM_010553; XM_006495709; XM_006495710; XM_006495711; XM_006495712; ENSMUST00000027237; ENSMUST00000159724; ENSMUST00000160468; ENSMUST00000163057; AF077347; BC120598; BC120600; OTTMUST00000088425; OTTMUST00000088426; OTTMUST00000088427; OTTMUST00000088447	GO:0016020; GO:0016021	membrane; integral component of membrane	inferred from electronic annotation	NM_010553; XM_006495709; XM_006495710; XM_006495711; XM_006495712; ENSMUST00000027237; ENSMUST00000159724; ENSMUST00000160468; ENSMUST00000163057; AF077347; BC120598; BC120600; OTTMUST00000088425; OTTMUST00000088426; OTTMUST00000088427; OTTMUST00000088447	GO:0004908	interleukin-1 receptor activity	inferred from electronic annotation				ENSMUST00000027237; OTTMUST00000088425	Pfam	IPR000157	Toll/interleukin-1 receptor homology (TIR) domain	main
10345840	4.62	4.52	4.88	4.56	4.64	4.46	Slc9a4	solute carrier family 9 (sodium/hydrogen exchanger), member 4	NM_177084; XM_006495625; XM_006495626; XM_006495627; ENSMUST00000027233; ENSMUST00000192454; ENSMUST00000192849; BC120543; OTTMUST00000128061; OTTMUST00000128062; OTTMUST00000128225; ENSMUST00000193371; OTTMUST00000128259; GENSCAN00000016368; uc007aul.1	RefSeq; ENSEMBL; GenBank; Havana transcript; UCSC Genes	Mus musculus solute carrier family 9 (sodium/hydrogen exchanger), member 4 (Slc9a4), mRNA.; PREDICTED: Mus musculus solute carrier family 9 (sodium/hydrogen exchanger), member 4 (Slc9a4), transcript variant X1, mRNA.; PREDICTED: Mus musculus solute carrier family 9 (sodium/hydrogen exchanger), member 4 (Slc9a4), transcript variant X2, mRNA.; PREDICTED: Mus musculus solute carrier family 9 (sodium…	chr1	NM_177084; XM_006495625; XM_006495626; XM_006495627; ENSMUST00000027233; ENSMUST00000192454; ENSMUST00000192849; BC120543; OTTMUST00000128061; OTTMUST00000128062; OTTMUST00000128225; ENSMUST00000193371; OTTMUST00000128259	GO:0001696; GO:0002064; GO:0006810; GO:0006811; GO:0006812; GO:0006814; GO:0006885; GO:0055085; GO:0035725; GO:1902600	gastric acid secretion; epithelial cell development; transport; ion transport; cation transport; sodium ion transport; regulation of pH; transmembrane transport; sodium ion transmembrane transport; hydrogen ion transmembrane transport	inferred from mutant phenotype; inferred from electronic annotation	NM_177084; XM_006495625; XM_006495626; XM_006495627; ENSMUST00000027233; ENSMUST00000192454; ENSMUST00000192849; BC120543; OTTMUST00000128061; OTTMUST00000128062; OTTMUST00000128225; ENSMUST00000193371; OTTMUST00000128259	GO:0005886; GO:0016020; GO:0016021; GO:0016323; GO:0016324	plasma membrane; membrane; integral component of membrane; basolateral plasma membrane; apical plasma membrane	inferred from electronic annotation	NM_177084; XM_006495625; XM_006495626; XM_006495627; ENSMUST00000027233; ENSMUST00000192454; ENSMUST00000192849; BC120543; OTTMUST00000128061; OTTMUST00000128062; OTTMUST00000128225; ENSMUST00000193371; OTTMUST00000128259	GO:0015297; GO:0015299; GO:0015385	antiporter activity; solute:proton antiporter activity; sodium:proton antiporter activity	inferred from electronic annotation				ENSMUST00000027233; OTTMUST00000128061	Pfam	IPR006153	Cation/H+ exchanger	main
10345855	5.06	4.84	4.79	5	4.88	4.79	Slc9a2	solute carrier family 9 (sodium/hydrogen exchanger), member 2	NM_001033289; ENSMUST00000027231; ENSMUST00000192294; ENSMUST00000192345; BC103685; BC104737; OTTMUST00000128063; OTTMUST00000128064; OTTMUST00000128065; GENSCAN00000016364; uc007aum.1; uc007aun.1	RefSeq; ENSEMBL; GenBank; Havana transcript; UCSC Genes	Mus musculus solute carrier family 9 (sodium/hydrogen exchanger), member 2 (Slc9a2), mRNA.; solute carrier family 9 (sodium/hydrogen exchanger), member 2 [gene_biotype:protein_coding transcript_biotype:protein_coding]; solute carrier family 9 (sodium/hydrogen exchanger), member 2 [gene_biotype:protein_coding transcript_biotype:retained_intron]; Mus musculus solute carrier family 9 (sodium/hydroge…	chr1	NM_001033289; ENSMUST00000027231; ENSMUST00000192294; ENSMUST00000192345; BC103685; BC104737; OTTMUST00000128063; OTTMUST00000128064; OTTMUST00000128065	GO:0006814; GO:0006885; GO:0008104; GO:0035725; GO:0006810; GO:0006811; GO:0006812; GO:0055085; GO:1902600	sodium ion transport; regulation of pH; protein localization; sodium ion transmembrane transport; transport; ion transport; cation transport; transmembrane transport; hydrogen ion transmembrane transport	inferred from direct assay; inferred from mutant phenotype; not recorded; inferred from electronic annotation	NM_001033289; ENSMUST00000027231; ENSMUST00000192294; ENSMUST00000192345; BC103685; BC104737; OTTMUST00000128063; OTTMUST00000128064; OTTMUST00000128065	GO:0005903; GO:0016020; GO:0016021	brush border; membrane; integral component of membrane	traceable author statement; inferred from electronic annotation	NM_001033289; ENSMUST00000027231; ENSMUST00000192294; ENSMUST00000192345; BC103685; BC104737; OTTMUST00000128063; OTTMUST00000128064; OTTMUST00000128065	GO:0015385; GO:0015297; GO:0015299	sodium:proton antiporter activity; antiporter activity; solute:proton antiporter activity	inferred from direct assay; not recorded; inferred from electronic annotation				ENSMUST00000027231; ENSMUST00000192345; OTTMUST00000128063; OTTMUST00000128064	Pfam	IPR006153	Cation/H+ exchanger	main
10345869	5.23	5.33	5.53	5.16	5.35	5.25	Tmem182	transmembrane protein 182	NM_001081198; XM_006496124; ENSMUST00000114765; BC147440; BC147458; BC147740; BC147743; OTTMUST00000110674; GENSCAN00000016359; uc007auq.1	RefSeq; ENSEMBL; GenBank; Havana transcript; UCSC Genes	Mus musculus transmembrane protein 182 (Tmem182), mRNA.; PREDICTED: Mus musculus transmembrane protein 182 (Tmem182), transcript variant X1, mRNA.; transmembrane protein 182 [gene_biotype:protein_coding transcript_biotype:protein_coding]; Mus musculus transmembrane protein 182, mRNA (cDNA clone MGC:182188 IMAGE:9056082), complete cds.; Mus musculus transmembrane protein 182, mRNA (cDNA clone MGC:…	chr1	NM_001081198; XM_006496124; ENSMUST00000114765; BC147440; BC147458; BC147740; BC147743; OTTMUST00000110674	GO:0008150	biological_process	no biological data available	NM_001081198; XM_006496124; ENSMUST00000114765; BC147440; BC147458; BC147740; BC147743; OTTMUST00000110674	GO:0016020; GO:0016021; GO:0005575	membrane; integral component of membrane; cellular_component	inferred from electronic annotation; no biological data available	NM_001081198; XM_006496124; ENSMUST00000114765; BC147440; BC147458; BC147740; BC147743; OTTMUST00000110674	GO:0003674; GO:0005515	molecular_function; protein binding	no biological data available; inferred from electronic annotation				ENSMUST00000114765	Pfam	IPR004031	PMP-22/EMP/MP20/Claudin superfamily	main
10345875	3.55	4.41	3.88	4.05	4.15	3.96	Gm5267	predicted gene 5267 [Source:MGI Symbol;Acc:MGI:3643178]	ENSMUST00000191574; GENSCAN00000013888; OTTMUST00000120097	ENSEMBL; Havana transcript	predicted gene 5267 [gene_biotype:processed_pseudogene transcript_biotype:processed_pseudogene]; cdna:genscan chromosome:GRCm38:1:42026553:42114740:1 transcript_biotype:protein_coding; heterogeneous nuclear ribonucleoprotein A3 (Hnrnpa3) pseudogene[gene_biotype:processed_pseudogene transcript_biotype:processed_pseudogene]	chr1																				main
10345877	5.13	5.12	5.03	4.71	5.08	5.41	Gm9915	predicted gene 9915 [Source:MGI Symbol;Acc:MGI:3641924]	ENSMUST00000066196; ENSMUST00000188087	ENSEMBL	predicted gene 9915 [gene_biotype:lincRNA transcript_biotype:lincRNA]	chr1																				main
10345879	5.71	5.7	5.65	5.32	5.58	5.58	Pou3f3	POU domain, class 3, transcription factor 3	NM_008900; ENSMUST00000054883; BC079869; OTTMUST00000054069; GENSCAN00000013887; OTTMUST00000103644; uc007auw.1	RefSeq; ENSEMBL; GenBank; Havana transcript; UCSC Genes	Mus musculus POU domain, class 3, transcription factor 3 (Pou3f3), mRNA.; POU domain, class 3, transcription factor 3 [gene_biotype:protein_coding transcript_biotype:protein_coding]; Mus musculus cDNA clone IMAGE:6822296.; POU domain, class 3, transcription factor 3[gene_biotype:protein_coding transcript_biotype:protein_coding]; cdna:genscan chromosome:GRCm38:1:42688244:42698969:1 transcript_biot…	chr1	NM_008900; ENSMUST00000054883; BC079869; OTTMUST00000054069	GO:0000122; GO:0001822; GO:0006351; GO:0006355; GO:0006357; GO:0007275; GO:0007399; GO:0007420; GO:0008284; GO:0010628; GO:0021799; GO:0021869; GO:0043066; GO:0045892; GO:0045893; GO:0045944; GO:0072218; GO:0072227; GO:0072233; GO:0072236; GO:0072240	negative regulation of transcription from RNA polymerase II promoter; kidney development; transcription, DNA-templated; regulation of transcription, DNA-templated; regulation of transcription from RNA polymerase II promoter; multicellular organismal development; nervous system development; brain development; positive regulation of cell proliferation; positive regulation of gene expression; cerebr…	not recorded; inferred from mutant phenotype; inferred from electronic annotation; inferred from genetic interaction; inferred from direct assay	NM_008900; ENSMUST00000054883; BC079869; OTTMUST00000054069	GO:0005634	nucleus	inferred from direct assay; not recorded; inferred from electronic annotation; inferred from sequence or structural similarity	NM_008900; ENSMUST00000054883; BC079869; OTTMUST00000054069	GO:0003677; GO:0003700; GO:0003705; GO:0005515; GO:0043565; GO:0071837	DNA binding; transcription factor activity, sequence-specific DNA binding; transcription factor activity, RNA polymerase II distal enhancer sequence-specific binding; protein binding; sequence-specific DNA binding; HMG box domain binding	inferred from direct assay; not recorded; inferred from physical interaction; inferred from electronic annotation				ENSMUST00000054883; OTTMUST00000054069	Pfam	IPR000327; IPR001356	POU-specific domain; Homeobox domain	main
10345882	6.04	5.76	6	5.99	5.94	6.12	Mrps9	mitochondrial ribosomal protein S9	NM_023514; XM_006496256; XM_006496257; ENSMUST00000057208; ENSMUST00000185376; ENSMUST00000185523; ENSMUST00000187414; ENSMUST00000188174; ENSMUST00000201108; ENSMUST00000202358; BC022587; BC083159; BC116437; OTTMUST00000120696; OTTMUST00000120697; OTTMUST00000120698; OTTMUST00000120699; OTTMUST00000120702; OTTMUST00000138735; OTTMUST00000138736; GENSCAN00000000676; GENSCAN00000013890; uc007auz.2…	RefSeq; ENSEMBL; GenBank; Havana transcript; UCSC Genes	Mus musculus mitochondrial ribosomal protein S9 (Mrps9), mRNA.; PREDICTED: Mus musculus mitochondrial ribosomal protein S9 (Mrps9), transcript variant X1, mRNA.; PREDICTED: Mus musculus mitochondrial ribosomal protein S9 (Mrps9), transcript variant X2, mRNA.; mitochondrial ribosomal protein S9 [gene_biotype:protein_coding transcript_biotype:protein_coding]; mitochondrial ribosomal protein S9 [gen…	chr1	NM_023514; XM_006496256; XM_006496257; ENSMUST00000057208; ENSMUST00000185376; ENSMUST00000185523; ENSMUST00000187414; ENSMUST00000188174; ENSMUST00000201108; ENSMUST00000202358; BC022587; BC083159; BC116437; OTTMUST00000120696; OTTMUST00000120697; OTTMUST00000120698; OTTMUST00000120699; OTTMUST00000120702; OTTMUST00000138735; OTTMUST00000138736	GO:0006412; GO:0000462	translation; maturation of SSU-rRNA from tricistronic rRNA transcript (SSU-rRNA, 5.8S rRNA, LSU-rRNA)	inferred from electronic annotation	NM_023514; XM_006496256; XM_006496257; ENSMUST00000057208; ENSMUST00000185376; ENSMUST00000185523; ENSMUST00000187414; ENSMUST00000188174; ENSMUST00000201108; ENSMUST00000202358; BC022587; BC083159; BC116437; OTTMUST00000120696; OTTMUST00000120697; OTTMUST00000120698; OTTMUST00000120699; OTTMUST00000120702; OTTMUST00000138735; OTTMUST00000138736	GO:0005730; GO:0005739; GO:0005840; GO:0030529; GO:0005763; GO:0016020; GO:0016021	nucleolus; mitochondrion; ribosome; ribonucleoprotein complex; mitochondrial small ribosomal subunit; membrane; integral component of membrane	not recorded; inferred from direct assay; inferred from electronic annotation	NM_023514; XM_006496256; XM_006496257; ENSMUST00000057208; ENSMUST00000185376; ENSMUST00000185523; ENSMUST00000187414; ENSMUST00000188174; ENSMUST00000201108; ENSMUST00000202358; BC022587; BC083159; BC116437; OTTMUST00000120696; OTTMUST00000120697; OTTMUST00000120698; OTTMUST00000120699; OTTMUST00000120702; OTTMUST00000138735; OTTMUST00000138736	GO:0003735; GO:0044822; GO:0005515	structural constituent of ribosome; poly(A) RNA binding; protein binding	inferred from electronic annotation; not recorded				ENSMUST00000057208; OTTMUST00000120696	Pfam	IPR000754	Ribosomal protein S9	main
10345895	4.61	4.88	4.9	5.01	4.7	4.73	Gpr45	G protein-coupled receptor 45	NM_053107; XM_006496346; XM_006496347; XM_006496348; XM_006496349; ENSMUST00000114761; ENSMUST00000179655; ENSMUST00000179766; ENSMUST00000187998; ENSMUST00000188621; BC118506; BC118510; OTTMUST00000119941; OTTMUST00000119942; OTTMUST00000126193; OTTMUST00000126194; GENSCAN00000000704; NONMMUT000760; uc007avc.2; uc007avd.2; uc033fiy.1	RefSeq; ENSEMBL; GenBank; Havana transcript; NONCODE; UCSC Genes	Mus musculus G protein-coupled receptor 45 (Gpr45), mRNA.; PREDICTED: Mus musculus G protein-coupled receptor 45 (Gpr45), transcript variant X1, mRNA.; PREDICTED: Mus musculus G protein-coupled receptor 45 (Gpr45), transcript variant X3, mRNA.; PREDICTED: Mus musculus G protein-coupled receptor 45 (Gpr45), transcript variant X4, mRNA.; PREDICTED: Mus musculus G protein-coupled receptor 45 (Gpr45)…	chr1	NM_053107; XM_006496346; XM_006496347; XM_006496348; XM_006496349; ENSMUST00000114761; ENSMUST00000179655; ENSMUST00000179766; ENSMUST00000187998; ENSMUST00000188621; BC118506; BC118510; OTTMUST00000119941; OTTMUST00000119942; OTTMUST00000126193; OTTMUST00000126194	GO:0007165; GO:0007186	signal transduction; G-protein coupled receptor signaling pathway	inferred from electronic annotation	NM_053107; XM_006496346; XM_006496347; XM_006496348; XM_006496349; ENSMUST00000114761; ENSMUST00000179655; ENSMUST00000179766; ENSMUST00000187998; ENSMUST00000188621; BC118506; BC118510; OTTMUST00000119941; OTTMUST00000119942; OTTMUST00000126193; OTTMUST00000126194	GO:0005886; GO:0016020; GO:0016021	plasma membrane; membrane; integral component of membrane	inferred from electronic annotation; inferred from sequence or structural similarity	NM_053107; XM_006496346; XM_006496347; XM_006496348; XM_006496349; ENSMUST00000114761; ENSMUST00000179655; ENSMUST00000179766; ENSMUST00000187998; ENSMUST00000188621; BC118506; BC118510; OTTMUST00000119941; OTTMUST00000119942; OTTMUST00000126193; OTTMUST00000126194	GO:0004871; GO:0004930	signal transducer activity; G-protein coupled receptor activity	inferred from electronic annotation; inferred from sequence or structural similarity	NM_053107; XM_006496346; XM_006496347; XM_006496348; XM_006496349; ENSMUST00000114761; ENSMUST00000179655; ENSMUST00000179766; ENSMUST00000187998; ENSMUST00000188621; BC118506; BC118510; OTTMUST00000119941; OTTMUST00000119942; OTTMUST00000126193; OTTMUST00000126194	GenMAPP	GPCRDB_Class_A_Rhodopsin-like	ENSMUST00000114761; ENSMUST00000179766; OTTMUST00000119941	Pfam	IPR000276; IPR019424; IPR019430	G protein-coupled receptor, rhodopsin-like; Serpentine type 7TM GPCR chemoreceptor Srsx; 7TM GPCR, serpentine receptor class x (Srx)	main
10345902	4.62	5	4.59	4.6	4.76	4.64	8430432A02Rik	RIKEN cDNA 8430432A02 gene [Source:MGI Symbol;Acc:MGI:1918774]	ENSMUST00000039080	ENSEMBL	RIKEN cDNA 8430432A02 gene [gene_biotype:antisense transcript_biotype:antisense]	chr1																				main
10345904	6	5.96	5.81	5.94	6.06	6.16	AI597479	expressed sequence AI597479	NM_133818; ENSMUST00000010434; BC006931; GENSCAN00000000668; NONMMUT000763; OTTMUST00000052200; uc007avj.1	RefSeq; ENSEMBL; GenBank; NONCODE; Havana transcript; UCSC Genes	Mus musculus expressed sequence AI597479 (AI597479), mRNA.; expressed sequence AI597479 [gene_biotype:protein_coding transcript_biotype:protein_coding]; Mus musculus expressed sequence AI597479, mRNA (cDNA clone MGC:11912 IMAGE:3598975), complete cds.; cdna:genscan chromosome:GRCm38:1:43096962:43115302:1 transcript_biotype:protein_coding; Non-coding transcript identified by NONCODE: Exonic; novel…	chr1	NM_133818; ENSMUST00000010434; BC006931; OTTMUST00000052200	GO:0048598; GO:0008150	embryonic morphogenesis; biological_process	inferred from electronic annotation; no biological data available	NM_133818; ENSMUST00000010434; BC006931; OTTMUST00000052200	GO:0072669	tRNA-splicing ligase complex	not recorded; inferred from electronic annotation; inferred from sequence or structural similarity	NM_133818; ENSMUST00000010434; BC006931; OTTMUST00000052200	GO:0003674	molecular_function	no biological data available				ENSMUST00000010434	Pfam	IPR024887	Ashwin	main
10345909	9.65	9.57	9.6	9.7	9.57	9.49	Gm8210; Gm41995; Rpl29	predicted pseudogene 8210; predicted gene, 41995; ribosomal protein L29					XM_985134; BC094039; BC096575	GO:0006412; GO:0008283; GO:0031589; GO:0035264	translation; cell proliferation; cell-substrate adhesion; multicellular organism growth	inferred from electronic annotation; inferred from mutant phenotype; inferred from direct assay	XM_985134; BC094039; BC096575	GO:0005622; GO:0005840; GO:0030529; GO:0019898; GO:0022626; GO:0042788	intracellular; ribosome; ribonucleoprotein complex; extrinsic component of membrane; cytosolic ribosome; polysomal ribosome	inferred from electronic annotation; inferred from direct assay	XM_985134; BC094039; BC096575	GO:0003735; GO:0008201	structural constituent of ribosome; heparin binding	inferred from electronic annotation; inferred from direct assay	XM_985134; BC094039; BC096575	GenMAPP	Ribosomal_Proteins					main
10345911	2.11	2.53	2.09	2.69	2.27	2.07	Gm29610	predicted gene 29610 [Source:MGI Symbol;Acc:MGI:5580316]	ENSMUST00000187749; GENSCAN00000000665; OTTMUST00000120765	ENSEMBL; Havana transcript	predicted gene 29610 [gene_biotype:processed_pseudogene transcript_biotype:processed_pseudogene]; cdna:genscan chromosome:GRCm38:1:43270824:43306779:1 transcript_biotype:protein_coding; ribosomal protein L17 (Rpl17) pseudogene[gene_biotype:processed_pseudogene transcript_biotype:processed_pseudogene]	chr1																				main
10345913	6.74	6.83	6.6	6.62	6.78	6.97	Nck2	non-catalytic region of tyrosine kinase adaptor protein 2	NM_010879; XM_006495772; ENSMUST00000086421; ENSMUST00000114744; ENSMUST00000124817; ENSMUST00000136648; ENSMUST00000187435; AF043260; BC011071; BC034255; OTTMUST00000049828; OTTMUST00000049830; OTTMUST00000049831; OTTMUST00000120792; OTTMUST00000120793; GENSCAN00000000680; NONMMUT000769; NONMMUT000771; uc007avn.1; uc007avo.2	RefSeq; ENSEMBL; GenBank; Havana transcript; NONCODE; UCSC Genes	Mus musculus non-catalytic region of tyrosine kinase adaptor protein 2 (Nck2), mRNA.; PREDICTED: Mus musculus non-catalytic region of tyrosine kinase adaptor protein 2 (Nck2), transcript variant X1, mRNA.; non-catalytic region of tyrosine kinase adaptor protein 2 [gene_biotype:protein_coding transcript_biotype:protein_coding]; non-catalytic region of tyrosine kinase adaptor protein 2 [gene_biotyp…	chr1					NM_010879; XM_006495772; ENSMUST00000086421; ENSMUST00000114744; ENSMUST00000124817; ENSMUST00000136648; ENSMUST00000187435; AF043260; BC011071; BC034255; OTTMUST00000049828; OTTMUST00000049830; OTTMUST00000049831; OTTMUST00000120792; OTTMUST00000120793	GO:0005737; GO:0005783; GO:0012506; GO:0045202; GO:0097481	cytoplasm; endoplasmic reticulum; vesicle membrane; synapse; neuronal postsynaptic density	inferred from electronic annotation; not recorded; inferred from direct assay	NM_010879; XM_006495772; ENSMUST00000086421; ENSMUST00000114744; ENSMUST00000124817; ENSMUST00000136648; ENSMUST00000187435; AF043260; BC011071; BC034255; OTTMUST00000049828; OTTMUST00000049830; OTTMUST00000049831; OTTMUST00000120792; OTTMUST00000120793	GO:0032403; GO:0097110	protein complex binding; scaffold protein binding	inferred from physical interaction				ENSMUST00000086421; ENSMUST00000114744; OTTMUST00000049828; OTTMUST00000120793	Pfam	IPR000980; IPR001452; IPR011511	SH2 domain; SH3 domain; Variant SH3 domain	main
10345921	4.86	4.97	5	4.88	5	4.97	1500015O10Rik	RIKEN cDNA 1500015O10 gene	NM_024283; ENSMUST00000027217; BC002254; GENSCAN00000000703; OTTMUST00000049335; uc007avp.2	RefSeq; ENSEMBL; GenBank; Havana transcript; UCSC Genes	Mus musculus RIKEN cDNA 1500015O10 gene (1500015O10Rik), mRNA.; RIKEN cDNA 1500015O10 gene [gene_biotype:protein_coding transcript_biotype:protein_coding]; Mus musculus RIKEN cDNA 1500015O10 gene, mRNA (cDNA clone MGC:7583 IMAGE:3493553), complete cds.; cdna:genscan chromosome:GRCm38:1:43730885:43742406:1 transcript_biotype:protein_coding; novel protein likely orthologue of esophageal cancer rela…	chr1	NM_024283; ENSMUST00000027217; BC002254; OTTMUST00000049335	GO:0008054; GO:0070314; GO:0090398	negative regulation of cyclin-dependent protein serine/threonine kinase by cyclin degradation; G1 to G0 transition; cellular senescence	inferred from direct assay	NM_024283; ENSMUST00000027217; BC002254; OTTMUST00000049335	GO:0005576; GO:0005615; GO:0031410; GO:0030133	extracellular region; extracellular space; cytoplasmic vesicle; transport vesicle	inferred from electronic annotation; inferred from direct assay	NM_024283; ENSMUST00000027217; BC002254; OTTMUST00000049335	GO:0003674	molecular_function	no biological data available				ENSMUST00000027217	Pfam	IPR028173	Augurin	main
10345926	6.25	6.25	6.42	6.33	6.44	6.21	LOC102632770; Gm19587	ADP-ribosylation factor 1 pseudogene; predicted gene, 19587 [Source:MGI Symbol;Acc:MGI:5011772]	XR_373388; XR_399117; ENSMUST00000191395; GENSCAN00000002088; OTTMUST00000120870	RefSeq; ENSEMBL; Havana transcript	PREDICTED: Mus musculus ADP-ribosylation factor 1 pseudogene (LOC102632770), misc_RNA.; predicted gene, 19587 [gene_biotype:processed_pseudogene transcript_biotype:processed_pseudogene]; cdna:genscan chromosome:GRCm38:1:43888214:44002193:1 transcript_biotype:protein_coding; ADP-ribosylation factor 6 (Arf6) pseudogene[gene_biotype:processed_pseudogene transcript_biotype:processed_pseudogene]	chr1																				main
10345928	4.87	4.75	5.36	4.78	5.07	5.24	Gm8241	predicted gene 8241 [Source:MGI Symbol;Acc:MGI:3647219]	ENSMUST00000189286; GENSCAN00000002088; OTTMUST00000120871	ENSEMBL; Havana transcript	predicted gene 8241 [gene_biotype:processed_pseudogene transcript_biotype:processed_pseudogene]; cdna:genscan chromosome:GRCm38:1:43888214:44002193:1 transcript_biotype:protein_coding; DnaJ (Hsp40) homolog, subfamily C, member 27 (Dnajc27) pseudogene[gene_biotype:processed_pseudogene transcript_biotype:processed_pseudogene]	chr1																				main
10345930	6.67	6.21	6.38	6.31	6.45	6.91	Tpp2	tripeptidyl peptidase II	NM_001310540; NM_009418; XR_373249; ENSMUST00000087933; ENSMUST00000185579; ENSMUST00000186028; ENSMUST00000186441; ENSMUST00000187115; ENSMUST00000188302; ENSMUST00000188313; ENSMUST00000189388; ENSMUST00000190207; ENSMUST00000190401; BC007173; BC011275; BC058239; OTTMUST00000120872; OTTMUST00000120873; OTTMUST00000120874; OTTMUST00000120875; OTTMUST00000120876; OTTMUST00000120877; OTTMUST000001…	RefSeq; ENSEMBL; GenBank; Havana transcript; UCSC Genes	Mus musculus tripeptidyl peptidase II (Tpp2), transcript variant 2, mRNA.; Mus musculus tripeptidyl peptidase II (Tpp2), transcript variant 1, mRNA.; PREDICTED: Mus musculus tripeptidyl peptidase II (Tpp2), transcript variant X2, misc_RNA.; tripeptidyl peptidase II [gene_biotype:protein_coding transcript_biotype:protein_coding]; tripeptidyl peptidase II [gene_biotype:protein_coding transcript_bio…	chr1	NM_001310540; NM_009418; XR_373249; ENSMUST00000087933; ENSMUST00000185579; ENSMUST00000186028; ENSMUST00000186441; ENSMUST00000187115; ENSMUST00000188302; ENSMUST00000188313; ENSMUST00000189388; ENSMUST00000190207; ENSMUST00000190401; BC007173; BC011275; BC058239; OTTMUST00000120872; OTTMUST00000120873; OTTMUST00000120874; OTTMUST00000120875; OTTMUST00000120876; OTTMUST00000120877; OTTMUST000001…	GO:0006508	proteolysis	not recorded; inferred from electronic annotation	NM_001310540; NM_009418; XR_373249; ENSMUST00000087933; ENSMUST00000185579; ENSMUST00000186028; ENSMUST00000186441; ENSMUST00000187115; ENSMUST00000188302; ENSMUST00000188313; ENSMUST00000189388; ENSMUST00000190207; ENSMUST00000190401; BC007173; BC011275; BC058239; OTTMUST00000120872; OTTMUST00000120873; OTTMUST00000120874; OTTMUST00000120875; OTTMUST00000120876; OTTMUST00000120877; OTTMUST000001…	GO:0005634; GO:0005654; GO:0005737	nucleus; nucleoplasm; cytoplasm	not recorded; inferred from electronic annotation	NM_001310540; NM_009418; XR_373249; ENSMUST00000087933; ENSMUST00000185579; ENSMUST00000186028; ENSMUST00000186441; ENSMUST00000187115; ENSMUST00000188302; ENSMUST00000188313; ENSMUST00000189388; ENSMUST00000190207; ENSMUST00000190401; BC007173; BC011275; BC058239; OTTMUST00000120872; OTTMUST00000120873; OTTMUST00000120874; OTTMUST00000120875; OTTMUST00000120876; OTTMUST00000120877; OTTMUST000001…	GO:0004177; GO:0004252; GO:0008233; GO:0008236; GO:0008240; GO:0016787; GO:0042277; GO:0005515	aminopeptidase activity; serine-type endopeptidase activity; peptidase activity; serine-type peptidase activity; tripeptidyl-peptidase activity; hydrolase activity; peptide binding; protein binding	inferred from electronic annotation; not recorded				ENSMUST00000087933; ENSMUST00000188302; ENSMUST00000188313; ENSMUST00000189388; OTTMUST00000120872; OTTMUST00000120875; OTTMUST00000120876; OTTMUST00000120877	Pfam	IPR000209; IPR022229	Peptidase S8/S53 domain; Peptidase S8A, tripeptidyl peptidase II	main
10345967	4.32	4.42	4.46	4.52	4.74	4.38	Bivm	basic, immunoglobulin-like variable motif containing	NM_144558; XM_006495998; XM_006495999; XM_006496000; XM_006496001; XM_006496002; XM_006496003; XM_006496004; ENSMUST00000035991; ENSMUST00000114709; ENSMUST00000129068; ENSMUST00000138521; ENSMUST00000155917; ENSMUST00000186280; AF411386; BC082584; OTTMUST00000055463; OTTMUST00000055464; OTTMUST00000055465; OTTMUST00000055466; OTTMUST00000055467; OTTMUST00000121291; GENSCAN00000002094; NONMMUT000…	RefSeq; ENSEMBL; GenBank; Havana transcript; NONCODE; UCSC Genes	Mus musculus basic, immunoglobulin-like variable motif containing (Bivm), mRNA.; PREDICTED: Mus musculus basic, immunoglobulin-like variable motif containing (Bivm), transcript variant X1, mRNA.; PREDICTED: Mus musculus basic, immunoglobulin-like variable motif containing (Bivm), transcript variant X2, mRNA.; PREDICTED: Mus musculus basic, immunoglobulin-like variable motif containing (Bivm), tra…	chr1	NM_144558; XM_006495998; XM_006495999; XM_006496000; XM_006496001; XM_006496002; XM_006496003; XM_006496004; ENSMUST00000035991; ENSMUST00000114709; ENSMUST00000129068; ENSMUST00000138521; ENSMUST00000155917; ENSMUST00000186280; AF411386; BC082584; OTTMUST00000055463; OTTMUST00000055464; OTTMUST00000055465; OTTMUST00000055466; OTTMUST00000055467; OTTMUST00000121291	GO:0008150	biological_process	no biological data available	NM_144558; XM_006495998; XM_006495999; XM_006496000; XM_006496001; XM_006496002; XM_006496003; XM_006496004; ENSMUST00000035991; ENSMUST00000114709; ENSMUST00000129068; ENSMUST00000138521; ENSMUST00000155917; ENSMUST00000186280; AF411386; BC082584; OTTMUST00000055463; OTTMUST00000055464; OTTMUST00000055465; OTTMUST00000055466; OTTMUST00000055467; OTTMUST00000121291	GO:0005615; GO:0005634; GO:0005737	extracellular space; nucleus; cytoplasm	not recorded; inferred from electronic annotation	NM_144558; XM_006495998; XM_006495999; XM_006496000; XM_006496001; XM_006496002; XM_006496003; XM_006496004; ENSMUST00000035991; ENSMUST00000114709; ENSMUST00000129068; ENSMUST00000138521; ENSMUST00000155917; ENSMUST00000186280; AF411386; BC082584; OTTMUST00000055463; OTTMUST00000055464; OTTMUST00000055465; OTTMUST00000055466; OTTMUST00000055467; OTTMUST00000121291	GO:0003674	molecular_function	no biological data available								main
10345981	6.3	5.97	5.97	6.09	6.18	5.98	Ercc5	excision repair cross-complementing rodent repair deficiency, complementation group 5	NM_011729; XM_006495890; ENSMUST00000027214; ENSMUST00000131177; ENSMUST00000137380; ENSMUST00000139510; ENSMUST00000145406; ENSMUST00000155862; ENSMUST00000188376; BC060659; BC141070; D16306; OTTMUST00000050813; OTTMUST00000050814; OTTMUST00000050815; OTTMUST00000050816; OTTMUST00000075845; OTTMUST00000075846; OTTMUST00000121293; U40796; GENSCAN00000002080; NONMMUT000791; NONMMUT000792; uc007awg…	RefSeq; ENSEMBL; GenBank; Havana transcript; NONCODE; UCSC Genes	Mus musculus excision repair cross-complementing rodent repair deficiency, complementation group 5 (Ercc5), mRNA.; PREDICTED: Mus musculus excision repair cross-complementing rodent repair deficiency, complementation group 5 (Ercc5), transcript variant X1, mRNA.; excision repair cross-complementing rodent repair deficiency, complementation group 5 [gene_biotype:protein_coding transcript_biotype:p…	chr1					NM_011729; XM_006495890; ENSMUST00000027214; ENSMUST00000131177; ENSMUST00000137380; ENSMUST00000139510; ENSMUST00000145406; ENSMUST00000155862; ENSMUST00000188376; BC060659; BC141070; D16306; OTTMUST00000050813; OTTMUST00000050814; OTTMUST00000050815; OTTMUST00000050816; OTTMUST00000075845; OTTMUST00000075846; OTTMUST00000121293; U40796	GO:0005634; GO:0005654; GO:0005662; GO:0005675; GO:0016591; GO:0045111	nucleus; nucleoplasm; DNA replication factor A complex; holo TFIIH complex; DNA-directed RNA polymerase II, holoenzyme; intermediate filament cytoskeleton	not recorded; inferred from electronic annotation								ENSMUST00000027214; OTTMUST00000050813	Pfam	IPR006085; IPR006086	XPG N-terminal; XPG-I domain	main
10346000	2.75	2.58	2.62	2.69	2.77	2.75	Gulp1	GULP, engulfment adaptor PTB domain containing 1	NM_028450; XM_006496276; XM_006496277; XM_006496278; XM_011238599; ENSMUST00000074525; ENSMUST00000159555; ENSMUST00000160854; ENSMUST00000161066; ENSMUST00000161793; ENSMUST00000162600; BC032154; OTTMUST00000075110; OTTMUST00000075111; OTTMUST00000075112; OTTMUST00000075113; OTTMUST00000075114; OTTMUST00000075115; GENSCAN00000002093; GENSCAN00000002098; uc007awl.2; uc007awm.2; uc007awn.2	RefSeq; ENSEMBL; GenBank; Havana transcript; UCSC Genes	Mus musculus GULP, engulfment adaptor PTB domain containing 1 (Gulp1), mRNA.; PREDICTED: Mus musculus GULP, engulfment adaptor PTB domain containing 1 (Gulp1), transcript variant X1, mRNA.; PREDICTED: Mus musculus GULP, engulfment adaptor PTB domain containing 1 (Gulp1), transcript variant X3, mRNA.; PREDICTED: Mus musculus GULP, engulfment adaptor PTB domain containing 1 (Gulp1), transcript vari…	chr1	NM_028450; XM_006496276; XM_006496277; XM_006496278; XM_011238599; ENSMUST00000074525; ENSMUST00000159555; ENSMUST00000160854; ENSMUST00000161066; ENSMUST00000161793; ENSMUST00000162600; BC032154; OTTMUST00000075110; OTTMUST00000075111; OTTMUST00000075112; OTTMUST00000075113; OTTMUST00000075114; OTTMUST00000075115	GO:0006810; GO:0006869; GO:0006909; GO:0006911; GO:0006915	transport; lipid transport; phagocytosis; phagocytosis, engulfment; apoptotic process	inferred from electronic annotation; not recorded	NM_028450; XM_006496276; XM_006496277; XM_006496278; XM_011238599; ENSMUST00000074525; ENSMUST00000159555; ENSMUST00000160854; ENSMUST00000161066; ENSMUST00000161793; ENSMUST00000162600; BC032154; OTTMUST00000075110; OTTMUST00000075111; OTTMUST00000075112; OTTMUST00000075113; OTTMUST00000075114; OTTMUST00000075115	GO:0005737	cytoplasm	inferred from electronic annotation	NM_028450; XM_006496276; XM_006496277; XM_006496278; XM_011238599; ENSMUST00000074525; ENSMUST00000159555; ENSMUST00000160854; ENSMUST00000161066; ENSMUST00000161793; ENSMUST00000162600; BC032154; OTTMUST00000075110; OTTMUST00000075111; OTTMUST00000075112; OTTMUST00000075113; OTTMUST00000075114; OTTMUST00000075115	GO:0003674	molecular_function	no biological data available				ENSMUST00000074525; ENSMUST00000160854; ENSMUST00000162600; OTTMUST00000075110; OTTMUST00000075111; OTTMUST00000075113	Pfam	IPR006020; IPR013625	PTB/PI domain; Tensin phosphotyrosine-binding domain	main
10346015	6	6.16	6.13	5.9	6.15	5.98	Col3a1	collagen, type III, alpha 1	NM_009930; ENSMUST00000087883; ENSMUST00000123204; ENSMUST00000129611; ENSMUST00000185687; ENSMUST00000186021; ENSMUST00000189818; ENSMUST00000190943; BC043089; BC052398; BC058724; OTTMUST00000050577; OTTMUST00000050578; OTTMUST00000050579; OTTMUST00000121024; OTTMUST00000121025; OTTMUST00000121026; OTTMUST00000121027; GENSCAN00000052087; NONMMUT000803; NONMMUT000804; uc007awp.2; uc007awq.2	RefSeq; ENSEMBL; GenBank; Havana transcript; NONCODE; UCSC Genes	Mus musculus collagen, type III, alpha 1 (Col3a1), mRNA.; collagen, type III, alpha 1 [gene_biotype:protein_coding transcript_biotype:protein_coding]; collagen, type III, alpha 1 [gene_biotype:protein_coding transcript_biotype:retained_intron]; collagen, type III, alpha 1 [gene_biotype:protein_coding transcript_biotype:processed_transcript]; Mus musculus collagen, type III, alpha 1, mRNA (cDNA cl…	chr1					NM_009930; ENSMUST00000087883; ENSMUST00000123204; ENSMUST00000129611; ENSMUST00000185687; ENSMUST00000186021; ENSMUST00000189818; ENSMUST00000190943; BC043089; BC052398; BC058724; OTTMUST00000050577; OTTMUST00000050578; OTTMUST00000050579; OTTMUST00000121024; OTTMUST00000121025; OTTMUST00000121026; OTTMUST00000121027	GO:0005576; GO:0005578; GO:0005581; GO:0005586; GO:0005615; GO:0031012	extracellular region; proteinaceous extracellular matrix; collagen trimer; collagen type III trimer; extracellular space; extracellular matrix	inferred from electronic annotation; inferred from direct assay; not recorded	NM_009930; ENSMUST00000087883; ENSMUST00000123204; ENSMUST00000129611; ENSMUST00000185687; ENSMUST00000186021; ENSMUST00000189818; ENSMUST00000190943; BC043089; BC052398; BC058724; OTTMUST00000050577; OTTMUST00000050578; OTTMUST00000050579; OTTMUST00000121024; OTTMUST00000121025; OTTMUST00000121026; OTTMUST00000121027	GO:0005178; GO:0005201; GO:0046332; GO:0046872; GO:0048407	integrin binding; extracellular matrix structural constituent; SMAD binding; metal ion binding; platelet-derived growth factor binding	not recorded; inferred from physical interaction; inferred from electronic annotation	NM_009930; ENSMUST00000087883; ENSMUST00000123204; ENSMUST00000129611; ENSMUST00000185687; ENSMUST00000186021; ENSMUST00000189818; ENSMUST00000190943; BC043089; BC052398; BC058724; OTTMUST00000050577; OTTMUST00000050578; OTTMUST00000050579; OTTMUST00000121024; OTTMUST00000121025; OTTMUST00000121026; OTTMUST00000121027	GenMAPP	Inflammatory_Response_Pathway	ENSMUST00000087883; ENSMUST00000185687; ENSMUST00000186021; OTTMUST00000050577; OTTMUST00000121026; OTTMUST00000121027	Pfam	IPR000885; IPR001007; IPR008160	Fibrillar collagen, C-terminal; VWFC domain; Collagen triple helix repeat	main
10346067	3.8	4.03	4.09	4.11	3.97	3.85																										main
10346069	3.08	3.49	3.45	3.54	3.48	3.5	Gm8304	predicted gene 8304 [Source:MGI Symbol;Acc:MGI:3646945]	ENSMUST00000185744; GENSCAN00000052084; OTTMUST00000121031	ENSEMBL; Havana transcript	predicted gene 8304 [gene_biotype:processed_pseudogene transcript_biotype:processed_pseudogene]; cdna:genscan chromosome:GRCm38:1:45602053:45602756:1 transcript_biotype:protein_coding; ribosomal protein L17 (Rpl17) pseudogene[gene_biotype:processed_pseudogene transcript_biotype:processed_pseudogene]	chr1																				main
10346072	6.04	6.15	6.19	5.98	5.99	5.75	Gm23974	predicted gene, 23974 [Source:MGI Symbol;Acc:MGI:5453751]	ENSMUST00000083321; NONMMUT000811	ENSEMBL; NONCODE	predicted gene, 23974 [gene_biotype:snoRNA transcript_biotype:snoRNA]; Non-coding transcript identified by NONCODE	chr1																				main
10346074	5.67	5.45	5.39	5.67	5.55	5.6	Wdr75	WD repeat domain 75	NM_028599; XM_006496307; XR_373265; ENSMUST00000027139; ENSMUST00000135662; ENSMUST00000142145; ENSMUST00000143737; ENSMUST00000146602; ENSMUST00000147308; ENSMUST00000154436; ENSMUST00000186308; ENSMUST00000186651; BC055483; BC069950; BC117880; BC117881; OTTMUST00000053315; OTTMUST00000053316; OTTMUST00000053317; OTTMUST00000053318; OTTMUST00000053319; OTTMUST00000053320; OTTMUST00000053321; OTT…	RefSeq; ENSEMBL; GenBank; Havana transcript; NONCODE; UCSC Genes	Mus musculus WD repeat domain 75 (Wdr75), mRNA.; PREDICTED: Mus musculus WD repeat domain 75 (Wdr75), transcript variant X1, mRNA.; PREDICTED: Mus musculus WD repeat domain 75 (Wdr75), transcript variant X2, misc_RNA.; WD repeat domain 75 [gene_biotype:protein_coding transcript_biotype:protein_coding]; WD repeat domain 75 [gene_biotype:protein_coding transcript_biotype:retained_intron]; WD repeat…	chr1	NM_028599; XM_006496307; XR_373265; ENSMUST00000027139; ENSMUST00000135662; ENSMUST00000142145; ENSMUST00000143737; ENSMUST00000146602; ENSMUST00000147308; ENSMUST00000154436; ENSMUST00000186308; ENSMUST00000186651; BC055483; BC069950; BC117880; BC117881; OTTMUST00000053315; OTTMUST00000053316; OTTMUST00000053317; OTTMUST00000053318; OTTMUST00000053319; OTTMUST00000053320; OTTMUST00000053321; OTT…	GO:0006357; GO:0016573; GO:1903146; GO:1903955	regulation of transcription from RNA polymerase II promoter; histone acetylation; regulation of mitophagy; positive regulation of protein targeting to mitochondrion	not recorded; inferred from electronic annotation	NM_028599; XM_006496307; XR_373265; ENSMUST00000027139; ENSMUST00000135662; ENSMUST00000142145; ENSMUST00000143737; ENSMUST00000146602; ENSMUST00000147308; ENSMUST00000154436; ENSMUST00000186308; ENSMUST00000186651; BC055483; BC069950; BC117880; BC117881; OTTMUST00000053315; OTTMUST00000053316; OTTMUST00000053317; OTTMUST00000053318; OTTMUST00000053319; OTTMUST00000053320; OTTMUST00000053321; OTT…	GO:0000124; GO:0005654; GO:0016020; GO:0016021	SAGA complex; nucleoplasm; membrane; integral component of membrane	not recorded; inferred from electronic annotation	NM_028599; XM_006496307; XR_373265; ENSMUST00000027139; ENSMUST00000135662; ENSMUST00000142145; ENSMUST00000143737; ENSMUST00000146602; ENSMUST00000147308; ENSMUST00000154436; ENSMUST00000186308; ENSMUST00000186651; BC055483; BC069950; BC117880; BC117881; OTTMUST00000053315; OTTMUST00000053316; OTTMUST00000053317; OTTMUST00000053318; OTTMUST00000053319; OTTMUST00000053320; OTTMUST00000053321; OTT…	GO:0003712; GO:0044822	transcription cofactor activity; poly(A) RNA binding	not recorded; inferred from electronic annotation				ENSMUST00000027139; ENSMUST00000147308; OTTMUST00000053315; OTTMUST00000053320	Pfam	IPR001680	WD40 repeat	main
10346098	4.88	4.97	4.73	4.65	5.02	4.47	Gm18303	predicted gene, 18303 [Source:MGI Symbol;Acc:MGI:5010488]	ENSMUST00000190055; GENSCAN00000024340; OTTMUST00000121037	ENSEMBL; Havana transcript	predicted gene, 18303 [gene_biotype:processed_pseudogene transcript_biotype:processed_pseudogene]; cdna:genscan chromosome:GRCm38:1:45905629:45906318:1 transcript_biotype:protein_coding; preferentially expressed antigen in melanoma (Prame) pseudogene[gene_biotype:processed_pseudogene transcript_biotype:processed_pseudogene]	chr1																				main
10346105	9.39	9.25	9.35	9.33	9.35	9.29	Rpl23a-ps1	ribosomal protein 23A, pseudogene 1	OTTMUST00000121253; ENSMUST00000085632; GENSCAN00000024328; NM_207523; AF452721; BC026656; BC029892; BC086883; BC086884; BC125640; BC125642; OTTMUST00000000310; OTTMUST00000000311; ENSMUST00000104925; XM_006542831; XM_011243616; OTTMUST00000000312; ENSMUST00000096020; ENSMUST00000099431; ENSMUST00000102483; ENSMUST00000127270; ENSMUST00000078729; ENSMUST00000105087; ENSMUST00000118777; ENSMUST000…	Havana transcript; ENSEMBL; RefSeq; GenBank; UCSC Genes; NONCODE	ribosomal protein 23A, pseudogene 1[gene_biotype:processed_pseudogene transcript_biotype:processed_pseudogene]; ribosomal protein 23A, pseudogene 1 [gene_biotype:processed_pseudogene transcript_biotype:processed_pseudogene]; cdna:genscan chromosome:GRCm38:1:45981548:45982015:1 transcript_biotype:protein_coding; Mus musculus ribosomal protein L23A (Rpl23a), mRNA.; Mus musculus ribosomal protein L2…	chr1																				main
10346107	4.77	4.53	4.71	4.74	4.66	4.76	Dnah7b	dynein, axonemal, heavy chain 7B	ENSMUST00000190792; OTTMUST00000121261	ENSEMBL; Havana transcript	dynein, axonemal, heavy chain 7B [gene_biotype:protein_coding transcript_biotype:retained_intron]; dynein, axonemal, heavy chain 7B[gene_biotype:protein_coding transcript_biotype:retained_intron]	chr1	ENSMUST00000190792; OTTMUST00000121261	GO:0003341; GO:0007018; GO:0008150; GO:0008152	cilium movement; microtubule-based movement; biological_process; metabolic process	inferred from electronic annotation; no biological data available	ENSMUST00000190792; OTTMUST00000121261	GO:0036156; GO:0005858; GO:0030286; GO:0005929; GO:0016020; GO:0016021	inner dynein arm; axonemal dynein complex; dynein complex; cilium; membrane; integral component of membrane	not recorded; inferred from electronic annotation	ENSMUST00000190792; OTTMUST00000121261	GO:0003674; GO:0003777; GO:0016887	molecular_function; microtubule motor activity; ATPase activity	no biological data available; inferred from electronic annotation								main
10346109	5.13	5.52	5.16	5.44	5.22	5.51	Dnah7b	dynein, axonemal, heavy chain 7B	NM_001160386; XM_006495912; XM_006495913; XM_006495914; XM_006495915; XM_006495916; XM_006495918; XM_006495919; XM_006495920; XM_006495921; XM_006495922; XM_006495923; XM_006495925; XM_006495926; XM_006495927; XM_011238487; XM_011238488; XM_011238489; XM_011238490; XM_011238491; XM_011238492; XM_011238493; XM_011238496; XR_373250; ENSMUST00000069293; ENSMUST00000185879; OTTMUST00000121260; OTTMUS…	RefSeq; ENSEMBL; Havana transcript; UCSC Genes	Mus musculus dynein, axonemal, heavy chain 7B (Dnah7b), mRNA.; PREDICTED: Mus musculus dynein, axonemal, heavy chain 7B (Dnah7b), transcript variant X1, mRNA.; PREDICTED: Mus musculus dynein, axonemal, heavy chain 7B (Dnah7b), transcript variant X6, mRNA.; PREDICTED: Mus musculus dynein, axonemal, heavy chain 7B (Dnah7b), transcript variant X8, mRNA.; PREDICTED: Mus musculus dynein, axonemal, hea…	chr1	NM_001160386; XM_006495912; XM_006495913; XM_006495914; XM_006495915; XM_006495916; XM_006495918; XM_006495919; XM_006495920; XM_006495921; XM_006495922; XM_006495923; XM_006495925; XM_006495926; XM_006495927; XM_011238487; XM_011238488; XM_011238489; XM_011238490; XM_011238491; XM_011238492; XM_011238493; XM_011238496; XR_373250; ENSMUST00000069293; ENSMUST00000185879; OTTMUST00000121260; OTTMUS…	GO:0003341; GO:0007018; GO:0008150; GO:0008152	cilium movement; microtubule-based movement; biological_process; metabolic process	inferred from electronic annotation; no biological data available	NM_001160386; XM_006495912; XM_006495913; XM_006495914; XM_006495915; XM_006495916; XM_006495918; XM_006495919; XM_006495920; XM_006495921; XM_006495922; XM_006495923; XM_006495925; XM_006495926; XM_006495927; XM_011238487; XM_011238488; XM_011238489; XM_011238490; XM_011238491; XM_011238492; XM_011238493; XM_011238496; XR_373250; ENSMUST00000069293; ENSMUST00000185879; OTTMUST00000121260; OTTMUS…	GO:0036156; GO:0005858; GO:0030286; GO:0005929; GO:0016020; GO:0016021	inner dynein arm; axonemal dynein complex; dynein complex; cilium; membrane; integral component of membrane	not recorded; inferred from electronic annotation	NM_001160386; XM_006495912; XM_006495913; XM_006495914; XM_006495915; XM_006495916; XM_006495918; XM_006495919; XM_006495920; XM_006495921; XM_006495922; XM_006495923; XM_006495925; XM_006495926; XM_006495927; XM_011238487; XM_011238488; XM_011238489; XM_011238490; XM_011238491; XM_011238492; XM_011238493; XM_011238496; XR_373250; ENSMUST00000069293; ENSMUST00000185879; OTTMUST00000121260; OTTMUS…	GO:0003674; GO:0003777; GO:0016887; GO:0000166; GO:0005509; GO:0005524	molecular_function; microtubule motor activity; ATPase activity; nucleotide binding; calcium ion binding; ATP binding	no biological data available; inferred from electronic annotation				ENSMUST00000069293; OTTMUST00000121260	Pfam	IPR004273; IPR013602; IPR024317; IPR024743	Dynein heavy chain domain; Dynein heavy chain, domain-2; Dynein heavy chain, P-loop containing D4 domain; Dynein heavy chain, coiled coil stalk	main
10346114	6.29	6.3	6.65	6.83	6.47	6.67	n-R5s211	nuclear encoded rRNA 5S 211 [Source:MGI Symbol;Acc:MGI:4422076]	ENSMUST00000093689; NONMMUT000821	ENSEMBL; NONCODE	nuclear encoded rRNA 5S 211 [gene_biotype:rRNA transcript_biotype:rRNA]; Non-coding transcript identified by NONCODE	chr1																				main
10346116	4.23	4.61	4.59	4.73	4.72	4.46	Dnah7c	dynein, axonemal, heavy chain 7C	NM_001310335; XM_006496387; XM_011238631; XM_011251720; ENSMUST00000178395; ENSMUST00000187094; ENSMUST00000189749; ENSMUST00000191499; OTTMUST00000121266; OTTMUST00000121659; OTTMUST00000121660; GENSCAN00000024330; GENSCAN00000024338; GENSCAN00000024343; GENSCAN00000024346; uc007axb.1	RefSeq; ENSEMBL; Havana transcript; UCSC Genes	Mus musculus dynein, axonemal, heavy chain 7C (Dnah7c), mRNA.; PREDICTED: Mus musculus dynein, axonemal, heavy chain 7C (Dnah7c), transcript variant X4, mRNA.; PREDICTED: Mus musculus dynein, axonemal, heavy chain 7C (Dnah7c), transcript variant X2, mRNA.; PREDICTED: Mus musculus dynein, axonemal, heavy chain 7C (Dnah7c), transcript variant X1, mRNA.; dynein, axonemal, heavy chain 7C [gene_biotyp…	chr1	NM_001310335; ENSMUST00000178395; ENSMUST00000189749; OTTMUST00000121266	GO:0003341; GO:0007018; GO:0008150; GO:0008152	cilium movement; microtubule-based movement; biological_process; metabolic process	inferred from electronic annotation; no biological data available	NM_001310335; XM_006496387; XM_011238631; XM_011251720; ENSMUST00000178395; ENSMUST00000187094; ENSMUST00000189749; ENSMUST00000191499; OTTMUST00000121266; OTTMUST00000121659; OTTMUST00000121660	GO:0036156; GO:0005858; GO:0030286	inner dynein arm; axonemal dynein complex; dynein complex	not recorded; inferred from electronic annotation	NM_001310335; ENSMUST00000178395; ENSMUST00000189749; OTTMUST00000121266	GO:0000166; GO:0003674; GO:0003777; GO:0005509; GO:0005524; GO:0016887	nucleotide binding; molecular_function; microtubule motor activity; calcium ion binding; ATP binding; ATPase activity	inferred from electronic annotation; no biological data available				ENSMUST00000189749; OTTMUST00000121266	Pfam	IPR004273; IPR013602; IPR024317; IPR024743	Dynein heavy chain domain; Dynein heavy chain, domain-2; Dynein heavy chain, P-loop containing D4 domain; Dynein heavy chain, coiled coil stalk	main
10346137	5.21	5.28	5.25	5.12	5.42	5.24	Gm8357	predicted gene 8357 [Source:MGI Symbol;Acc:MGI:3645186]	ENSMUST00000181115; GENSCAN00000023438; OTTMUST00000112408	ENSEMBL; Havana transcript	predicted gene 8357 [gene_biotype:processed_pseudogene transcript_biotype:processed_pseudogene]; cdna:genscan chromosome:GRCm38:1:48881713:48882629:1 transcript_biotype:protein_coding; Glyceraldehyde-3-phosphate dehydrogenase (Gapdh) pseudogene[gene_biotype:processed_pseudogene transcript_biotype:processed_pseudogene]	chr1																				main
10346139	3.81	4.19	4.19	4.08	4.17	3.96	Gm8367	predicted gene 8367 [Source:MGI Symbol;Acc:MGI:3645196]	ENSMUST00000186145; GENSCAN00000023437; OTTMUST00000121414	ENSEMBL; Havana transcript	predicted gene 8367 [gene_biotype:processed_pseudogene transcript_biotype:processed_pseudogene]; cdna:genscan chromosome:GRCm38:1:49215657:49244216:1 transcript_biotype:protein_coding; solute carrier family 25 (mitochondrial carrier, adenine nucleotide translocator), member 5 (Slc25a5) pseudogene[gene_biotype:processed_pseudogene transcript_biotype:processed_pseudogene]	chr1																				main
10346141	4.31	4.52	4.61	4.4	4.71	4.63	C230029F24Rik	RIKEN cDNA C230029F24 gene	XR_104575; XR_399126; ENSMUST00000056879; ENSMUST00000188673; uc007axf.1	RefSeq; ENSEMBL; UCSC Genes	PREDICTED: Mus musculus RIKEN cDNA C230029F24 gene (C230029F24Rik), misc_RNA.; RIKEN cDNA C230029F24 gene [gene_biotype:lincRNA transcript_biotype:lincRNA]	chr1	XR_104575; XR_399126	GO:0008150	biological_process	no biological data available	XR_104575; XR_399126	GO:0005575	cellular_component	no biological data available	XR_104575; XR_399126	GO:0003674	molecular_function	no biological data available								main
10346146	6.15	6.42	6.42	6.28	5.88	6.12	Gm8384	predicted gene 8384 [Source:MGI Symbol;Acc:MGI:3648814]	ENSMUST00000190905; OTTMUST00000121423; GENSCAN00000030730	ENSEMBL; Havana transcript	predicted gene 8384 [gene_biotype:processed_pseudogene transcript_biotype:processed_pseudogene]; Aly/REF export factor (Alyref) pseudogene[gene_biotype:processed_pseudogene transcript_biotype:processed_pseudogene]; cdna:genscan chromosome:GRCm38:1:49896472:50058490:1 transcript_biotype:protein_coding	chr1																				main
10346150	4.86	4.71	4.79	4.93	4.74	4.48	Tmeff2	transmembrane protein with EGF-like and two follistatin-like domains 2	NM_019790; XM_011238562; ENSMUST00000081851; ENSMUST00000114565; AB017270; BC034850; OTTMUST00000053512; OTTMUST00000053513; GENSCAN00000017782; GENSCAN00000017785; uc007axi.1; uc007axj.1	RefSeq; ENSEMBL; GenBank; Havana transcript; UCSC Genes	Mus musculus transmembrane protein with EGF-like and two follistatin-like domains 2 (Tmeff2), mRNA.; PREDICTED: Mus musculus transmembrane protein with EGF-like and two follistatin-like domains 2 (Tmeff2), transcript variant X1, mRNA.; transmembrane protein with EGF-like and two follistatin-like domains 2 [gene_biotype:protein_coding transcript_biotype:protein_coding]; Mus musculus TMEFF2 mRNA, c…	chr1					NM_019790; XM_011238562; ENSMUST00000081851; ENSMUST00000114565; AB017270; BC034850; OTTMUST00000053512; OTTMUST00000053513	GO:0016020; GO:0016021	membrane; integral component of membrane	inferred from electronic annotation								ENSMUST00000081851; ENSMUST00000114565; OTTMUST00000053512; OTTMUST00000053513	Pfam	IPR002350; IPR013032	Kazal domain; EGF-like, conserved site	main
10346164	4.36	4.4	4.11	4.29	4.07	4.1	Sdpr	serum deprivation response	NM_138741; ENSMUST00000051572; BC020008; BC027005; OTTMUST00000121323; GENSCAN00000017791; uc007axk.1	RefSeq; ENSEMBL; GenBank; Havana transcript; UCSC Genes	Mus musculus serum deprivation response (Sdpr), mRNA.; serum deprivation response [gene_biotype:protein_coding transcript_biotype:protein_coding]; Mus musculus serum deprivation response, mRNA (cDNA clone MGC:25726 IMAGE:3980310), complete cds.; Mus musculus serum deprivation response, mRNA (cDNA clone MGC:38919 IMAGE:5362530), complete cds.; serum deprivation response[gene_biotype:protein_coding…	chr1	NM_138741; ENSMUST00000051572; BC020008; BC027005; OTTMUST00000121323	GO:0045944	positive regulation of transcription from RNA polymerase II promoter	not recorded	NM_138741; ENSMUST00000051572; BC020008; BC027005; OTTMUST00000121323	GO:0005737; GO:0005829; GO:0005901; GO:0016020; GO:0045121	cytoplasm; cytosol; caveola; membrane; membrane raft	not recorded; inferred from electronic annotation; inferred from sequence or structural similarity	NM_138741; ENSMUST00000051572; BC020008; BC027005; OTTMUST00000121323	GO:0001786; GO:0005080; GO:0008289; GO:0005515	phosphatidylserine binding; protein kinase C binding; lipid binding; protein binding	not recorded; inferred from electronic annotation; inferred from sequence or structural similarity				ENSMUST00000051572	Pfam	IPR026752	Cavin family	main
10346168	10.66	10.26	10.4	10.36	10.77	10.73	Stat4	signal transducer and activator of transcription 4	NM_001308266; NM_011487; XM_006495814; XM_006495815; XM_006495816; ENSMUST00000027277; ENSMUST00000168302; ENSMUST00000187053; ENSMUST00000187554; BC098499; OTTMUST00000121356; OTTMUST00000121357; OTTMUST00000121358; OTTMUST00000121359; U06923; U09351; ENSMUST00000185516; GENSCAN00000019643; GENSCAN00000019648; uc007axw.1; uc007axx.1; uc011wkn.1	RefSeq; ENSEMBL; GenBank; Havana transcript; UCSC Genes	Mus musculus signal transducer and activator of transcription 4 (Stat4), transcript variant 2, mRNA.; Mus musculus signal transducer and activator of transcription 4 (Stat4), transcript variant 1, mRNA.; PREDICTED: Mus musculus signal transducer and activator of transcription 4 (Stat4), transcript variant X1, mRNA.; PREDICTED: Mus musculus signal transducer and activator of transcription 4 (Stat4…	chr1	NM_001308266; NM_011487; XM_006495814; XM_006495815; XM_006495816; ENSMUST00000027277; ENSMUST00000168302; ENSMUST00000187053; ENSMUST00000187554; BC098499; OTTMUST00000121356; OTTMUST00000121357; OTTMUST00000121358; OTTMUST00000121359; U06923; U09351	GO:0006351; GO:0006355; GO:0006468; GO:0007165; GO:0008283; GO:0019221; GO:0045944; GO:0071310; GO:0006366	transcription, DNA-templated; regulation of transcription, DNA-templated; protein phosphorylation; signal transduction; cell proliferation; cytokine-mediated signaling pathway; positive regulation of transcription from RNA polymerase II promoter; cellular response to organic substance; transcription from RNA polymerase II promoter	inferred from electronic annotation; inferred from direct assay; inferred by curator	NM_001308266; NM_011487; XM_006495814; XM_006495815; XM_006495816; ENSMUST00000027277; ENSMUST00000168302; ENSMUST00000187053; ENSMUST00000187554; BC098499; OTTMUST00000121356; OTTMUST00000121357; OTTMUST00000121358; OTTMUST00000121359; U06923; U09351	GO:0005634; GO:0005654; GO:0005737	nucleus; nucleoplasm; cytoplasm	inferred from direct assay; not recorded; inferred from electronic annotation	NM_001308266; NM_011487; XM_006495814; XM_006495815; XM_006495816; ENSMUST00000027277; ENSMUST00000168302; ENSMUST00000187053; ENSMUST00000187554; BC098499; OTTMUST00000121356; OTTMUST00000121357; OTTMUST00000121358; OTTMUST00000121359; U06923; U09351	GO:0000977; GO:0003677; GO:0003700; GO:0004871; GO:0005515; GO:0043565; GO:0001228	RNA polymerase II regulatory region sequence-specific DNA binding; DNA binding; transcription factor activity, sequence-specific DNA binding; signal transducer activity; protein binding; sequence-specific DNA binding; transcriptional activator activity, RNA polymerase II transcription regulatory region sequence-specific binding	inferred from direct assay; inferred from electronic annotation; inferred from physical interaction; not recorded; inferred by curator				ENSMUST00000027277; ENSMUST00000168302; OTTMUST00000121356; OTTMUST00000121357	Pfam	IPR000980; IPR013799; IPR013800; IPR013801	SH2 domain; STAT transcription factor, protein interaction; STAT transcription factor, all-alpha domain; STAT transcription factor, DNA-binding	main
10346191	8.97	9.87	8.65	8.86	8.86	9.6	Stat1	signal transducer and activator of transcription 1	NM_001205313; NM_001205314; NM_009283; XM_006495811; ENSMUST00000070968; ENSMUST00000185743; ENSMUST00000186057; ENSMUST00000186186; ENSMUST00000186574; ENSMUST00000186857; ENSMUST00000188681; ENSMUST00000189075; ENSMUST00000189244; ENSMUST00000189336; ENSMUST00000189347; ENSMUST00000191435; BC004808; BC042551; OTTMUST00000121361; OTTMUST00000121557; OTTMUST00000121558; OTTMUST00000121559; OTTMUS…	RefSeq; ENSEMBL; GenBank; Havana transcript; UCSC Genes	Mus musculus signal transducer and activator of transcription 1 (Stat1), transcript variant 1, mRNA.; Mus musculus signal transducer and activator of transcription 1 (Stat1), transcript variant 3, mRNA.; Mus musculus signal transducer and activator of transcription 1 (Stat1), transcript variant 2, mRNA.; PREDICTED: Mus musculus signal transducer and activator of transcription 1 (Stat1), transcrip…	chr1													NM_001205313; NM_001205314; NM_009283; XM_006495811; ENSMUST00000070968; ENSMUST00000185743; ENSMUST00000186057; ENSMUST00000186186; ENSMUST00000186574; ENSMUST00000186857; ENSMUST00000188681; ENSMUST00000189075; ENSMUST00000189244; ENSMUST00000189336; ENSMUST00000189347; ENSMUST00000191435; BC004808; BC042551; OTTMUST00000121361; OTTMUST00000121557; OTTMUST00000121558; OTTMUST00000121559; OTTMUS…	GenMAPP	TGF_Beta_Signaling_Pathway	ENSMUST00000070968; ENSMUST00000186057; ENSMUST00000186574; ENSMUST00000186857; ENSMUST00000188681; ENSMUST00000189244; ENSMUST00000189336; ENSMUST00000189347; ENSMUST00000191435; OTTMUST00000121361; OTTMUST00000121557; OTTMUST00000121558; OTTMUST00000121559; OTTMUST00000121560; OTTMUST00000121561; OTTMUST00000121564; OTTMUST00000121566; OTTMUST00000121567	Pfam	IPR000980; IPR013799; IPR013800; IPR013801; IPR022752	SH2 domain; STAT transcription factor, protein interaction; STAT transcription factor, all-alpha domain; STAT transcription factor, DNA-binding; Signal transducer and activation of transcription 1, TAZ2 binding domain, C-terminal	main
10346222	6.02	6.22	6.84	6.54	6.5	6.38			BC067197; KnowTID_00001110; KnowTID_00001395; KnowTID_00004202; KnowTID_00004402; KnowTID_00004404; KnowTID_00005784; KnowTID_00006167; KnowTID_00006451; NONMMUT008641; NONMMUT013728; NONMMUT013863; NONMMUT034105; NONMMUT039290; NONMMUT039292; NONMMUT039293; NONMMUT040737; NONMMUT051320; NONMMUT051484; NONMMUT058367; NONMMUT059136; NONMMUT074900; uc008lsd.2; X16670	GenBank; Luo lincRNA; NONCODE; UCSC Genes	Mus musculus cDNA clone IMAGE:5698120, partial cds.; Non-coding transcript identified by Luo, et al.; Non-coding transcript identified by NONCODE: Linc; Non-coding transcript identified by NONCODE: Sense No Exonic; Mouse RNA for type IIB intracisternal A-particle (IAP) element encoding integrase, clone 106.	chr1																				main
10346224	6.46	6.19	6.14	6.13	6.31	6.33	Tmem194b	transmembrane protein 194B	NM_001142647; NR_024590; XM_006495936; XM_006495937; ENSMUST00000165859; ENSMUST00000185483; ENSMUST00000185790; ENSMUST00000186903; ENSMUST00000188507; ENSMUST00000190108; ENSMUST00000190452; ENSMUST00000191076; BC016122; OTTMUST00000121623; OTTMUST00000121624; OTTMUST00000121625; OTTMUST00000121626; OTTMUST00000121627; OTTMUST00000121628; OTTMUST00000121629; OTTMUST00000121630; GENSCAN000000196…	RefSeq; ENSEMBL; GenBank; Havana transcript; NONCODE; UCSC Genes	Mus musculus transmembrane protein 194B (Tmem194b), transcript variant 1, mRNA.; Mus musculus transmembrane protein 194B (Tmem194b), transcript variant 2, non-coding RNA.; PREDICTED: Mus musculus transmembrane protein 194B (Tmem194b), transcript variant X1, mRNA.; PREDICTED: Mus musculus transmembrane protein 194B (Tmem194b), transcript variant X2, mRNA.; transmembrane protein 194B [gene_biotype:…	chr1	NM_001142647; NR_024590; XM_006495936; XM_006495937; ENSMUST00000165859; ENSMUST00000185483; ENSMUST00000185790; ENSMUST00000186903; ENSMUST00000188507; ENSMUST00000190108; ENSMUST00000190452; ENSMUST00000191076; BC016122; OTTMUST00000121623; OTTMUST00000121624; OTTMUST00000121625; OTTMUST00000121626; OTTMUST00000121627; OTTMUST00000121628; OTTMUST00000121629; OTTMUST00000121630	GO:0008150	biological_process	no biological data available	NM_001142647; NR_024590; XM_006495936; XM_006495937; ENSMUST00000165859; ENSMUST00000185483; ENSMUST00000185790; ENSMUST00000186903; ENSMUST00000188507; ENSMUST00000190108; ENSMUST00000190452; ENSMUST00000191076; BC016122; OTTMUST00000121623; OTTMUST00000121624; OTTMUST00000121625; OTTMUST00000121626; OTTMUST00000121627; OTTMUST00000121628; OTTMUST00000121629; OTTMUST00000121630	GO:0005634; GO:0016020; GO:0016021; GO:0005575; GO:0005637	nucleus; membrane; integral component of membrane; cellular_component; nuclear inner membrane	inferred from electronic annotation; no biological data available	NM_001142647; NR_024590; XM_006495936; XM_006495937; ENSMUST00000165859; ENSMUST00000185483; ENSMUST00000185790; ENSMUST00000186903; ENSMUST00000188507; ENSMUST00000190108; ENSMUST00000190452; ENSMUST00000191076; BC016122; OTTMUST00000121623; OTTMUST00000121624; OTTMUST00000121625; OTTMUST00000121626; OTTMUST00000121627; OTTMUST00000121628; OTTMUST00000121629; OTTMUST00000121630	GO:0003674	molecular_function	no biological data available				ENSMUST00000165859; ENSMUST00000185483; ENSMUST00000188507; OTTMUST00000121623; OTTMUST00000121624; OTTMUST00000121625	Pfam	IPR019358	NEMP family	main
10346235	3.95	3.9	4.02	4.08	4.19	3.99	Hibch	3-hydroxyisobutyryl-Coenzyme A hydrolase	NM_146108; ENSMUST00000044478; ENSMUST00000159352; ENSMUST00000159431; ENSMUST00000161125; ENSMUST00000162609; ENSMUST00000186922; BC026437; OTTMUST00000075675; OTTMUST00000075677; OTTMUST00000075678; OTTMUST00000075679; OTTMUST00000075680; OTTMUST00000121605; ENSMUST00000161552; OTTMUST00000075676; GENSCAN00000038694; GENSCAN00000038703; NONMMUT000900; NONMMUT000903; NONMMUT000905; uc007ayp.1; u…	RefSeq; ENSEMBL; GenBank; Havana transcript; NONCODE; UCSC Genes	Mus musculus 3-hydroxyisobutyryl-Coenzyme A hydrolase (Hibch), mRNA.; 3-hydroxyisobutyryl-Coenzyme A hydrolase [gene_biotype:protein_coding transcript_biotype:protein_coding]; 3-hydroxyisobutyryl-Coenzyme A hydrolase [gene_biotype:protein_coding transcript_biotype:processed_transcript]; 3-hydroxyisobutyryl-Coenzyme A hydrolase [gene_biotype:protein_coding transcript_biotype:retained_intron]; Mus …	chr1	NM_146108; ENSMUST00000044478; ENSMUST00000159352; ENSMUST00000159431; ENSMUST00000161125; ENSMUST00000162609; ENSMUST00000186922; BC026437; OTTMUST00000075675; OTTMUST00000075677; OTTMUST00000075678; OTTMUST00000075679; OTTMUST00000075680; OTTMUST00000121605; ENSMUST00000161552; OTTMUST00000075676	GO:0009083; GO:0006574; GO:0008152	branched-chain amino acid catabolic process; valine catabolic process; metabolic process	inferred from electronic annotation	NM_146108; ENSMUST00000044478; ENSMUST00000159352; ENSMUST00000159431; ENSMUST00000161125; ENSMUST00000162609; ENSMUST00000186922; BC026437; OTTMUST00000075675; OTTMUST00000075677; OTTMUST00000075678; OTTMUST00000075679; OTTMUST00000075680; OTTMUST00000121605; ENSMUST00000161552; OTTMUST00000075676	GO:0005739; GO:0070062	mitochondrion; extracellular exosome	inferred from direct assay; not recorded; inferred from electronic annotation	NM_146108; ENSMUST00000044478; ENSMUST00000159352; ENSMUST00000159431; ENSMUST00000161125; ENSMUST00000162609; ENSMUST00000186922; BC026437; OTTMUST00000075675; OTTMUST00000075677; OTTMUST00000075678; OTTMUST00000075679; OTTMUST00000075680; OTTMUST00000121605; ENSMUST00000161552; OTTMUST00000075676	GO:0003860; GO:0016787; GO:0016836	3-hydroxyisobutyryl-CoA hydrolase activity; hydrolase activity; hydro-lyase activity	not recorded; inferred from electronic annotation				ENSMUST00000159352; OTTMUST00000075675; OTTMUST00000075677	Pfam	IPR001753	Crotonase superfamily	main
10346250	4.23	4.6	4.35	4.51	4.53	4.17	Mstn	myostatin	NM_010834; ENSMUST00000027269; ENSMUST00000191197; BC103676; BC103677; BC103678; BC105674; OTTMUST00000121584; OTTMUST00000121585; U84005; GENSCAN00000038691; uc007ayt.1	RefSeq; ENSEMBL; GenBank; Havana transcript; UCSC Genes	Mus musculus myostatin (Mstn), mRNA.; myostatin [gene_biotype:protein_coding transcript_biotype:protein_coding]; Mus musculus myostatin, mRNA (cDNA clone MGC:124263 IMAGE:40047210), complete cds.; Mus musculus myostatin, mRNA (cDNA clone MGC:124262 IMAGE:40047209), complete cds.; Mus musculus myostatin, mRNA (cDNA clone MGC:124261 IMAGE:40047208), complete cds.; Mus musculus myostatin, mRNA (cDNA…	chr1					NM_010834; ENSMUST00000027269; ENSMUST00000191197; BC103676; BC103677; BC103678; BC105674; OTTMUST00000121584; OTTMUST00000121585; U84005	GO:0005576; GO:0005615; GO:0005737; GO:0005623	extracellular region; extracellular space; cytoplasm; cell	inferred from electronic annotation; not recorded	NM_010834; ENSMUST00000027269; ENSMUST00000191197; BC103676; BC103677; BC103678; BC105674; OTTMUST00000121584; OTTMUST00000121585; U84005	GO:0005102; GO:0005125; GO:0005160; GO:0005515; GO:0008083; GO:0008201; GO:0042802	receptor binding; cytokine activity; transforming growth factor beta receptor binding; protein binding; growth factor activity; heparin binding; identical protein binding	inferred from physical interaction; not recorded; inferred from electronic annotation				ENSMUST00000027269; ENSMUST00000191197; OTTMUST00000121584; OTTMUST00000121585	Pfam	IPR001111; IPR001839	Transforming growth factor-beta, N-terminal; Transforming growth factor-beta, C-terminal	main
10346255	5.05	5.33	5.1	5.3	5.51	5.39	Ormdl1	ORM1-like 1 (S. cerevisiae)	NM_145517; ENSMUST00000027266; ENSMUST00000135746; BC012315; BC023695; BC025572; OTTMUST00000051803; OTTMUST00000051804; ENSMUST00000190734; GENSCAN00000038705; NONMMUT000912; OTTMUST00000121590; uc007ayy.2; uc011wks.1	RefSeq; ENSEMBL; GenBank; Havana transcript; NONCODE; UCSC Genes	Mus musculus ORM1-like 1 (S. cerevisiae) (Ormdl1), mRNA.; ORM1-like 1 (S. cerevisiae) [gene_biotype:protein_coding transcript_biotype:protein_coding]; ORM1-like 1 (S. cerevisiae) [gene_biotype:protein_coding transcript_biotype:retained_intron]; Mus musculus ORM1-like 1 (S. cerevisiae), mRNA (cDNA clone MGC:19257 IMAGE:3981845), complete cds.; Mus musculus ORM1-like 1 (S. cerevisiae), mRNA (cDNA c…	chr1	NM_145517; ENSMUST00000027266; ENSMUST00000135746; BC012315; BC023695; BC025572; OTTMUST00000051803; OTTMUST00000051804; ENSMUST00000190734; OTTMUST00000121590	GO:0006672; GO:0090155	ceramide metabolic process; negative regulation of sphingolipid biosynthetic process	not recorded; inferred from electronic annotation; inferred from sequence or structural similarity	NM_145517; ENSMUST00000027266; ENSMUST00000135746; BC012315; BC023695; BC025572; OTTMUST00000051803; OTTMUST00000051804; ENSMUST00000190734; OTTMUST00000121590	GO:0005783; GO:0005789; GO:0016020; GO:0016021	endoplasmic reticulum; endoplasmic reticulum membrane; membrane; integral component of membrane	inferred from electronic annotation; not recorded; inferred from sequence or structural similarity	NM_145517; ENSMUST00000027266; ENSMUST00000135746; BC012315; BC023695; BC025572; OTTMUST00000051803; OTTMUST00000051804	GO:0003674	molecular_function	no biological data available				ENSMUST00000027266; OTTMUST00000051803; ENSMUST00000190734; OTTMUST00000121590	Pfam	IPR007203; IPR000905	ORMDL family; Gcp-like domain	main
10346260	4.77	4.87	4.64	4.85	4.8	4.38	Osgepl1	O-sialoglycoprotein endopeptidase-like 1	NM_001285839; NR_104360; NR_104361; XM_006496290; XM_011238601; XR_373262; ENSMUST00000027265; ENSMUST00000114484; ENSMUST00000135614; ENSMUST00000135786; ENSMUST00000150115; ENSMUST00000151296; ENSMUST00000153939; BC030671; BC038910; BC051211; OTTMUST00000051976; OTTMUST00000051977; OTTMUST00000051978; OTTMUST00000051979; OTTMUST00000051980; OTTMUST00000051981; OTTMUST00000051982; BC058172; ENSM…	RefSeq; ENSEMBL; GenBank; Havana transcript; NONCODE; UCSC Genes	Mus musculus O-sialoglycoprotein endopeptidase-like 1 (Osgepl1), transcript variant 1, mRNA.; Mus musculus O-sialoglycoprotein endopeptidase-like 1 (Osgepl1), transcript variant 2, non-coding RNA.; Mus musculus O-sialoglycoprotein endopeptidase-like 1 (Osgepl1), transcript variant 3, non-coding RNA.; PREDICTED: Mus musculus O-sialoglycoprotein endopeptidase-like 1 (Osgepl1), transcript variant X2…	chr1	NM_001285839; NR_104360; NR_104361; XM_006496290; XM_011238601; XR_373262; ENSMUST00000027265; ENSMUST00000114484; ENSMUST00000135614; ENSMUST00000135786; ENSMUST00000150115; ENSMUST00000151296; ENSMUST00000153939; BC030671; BC038910; BC051211; OTTMUST00000051976; OTTMUST00000051977; OTTMUST00000051978; OTTMUST00000051979; OTTMUST00000051980; OTTMUST00000051981; OTTMUST00000051982; BC058172; ENSM…	GO:0002949; GO:0008033; GO:0006508; GO:0006672; GO:0090155	tRNA threonylcarbamoyladenosine modification; tRNA processing; proteolysis; ceramide metabolic process; negative regulation of sphingolipid biosynthetic process	not recorded; inferred from electronic annotation	NM_001285839; NR_104360; NR_104361; XM_006496290; XM_011238601; XR_373262; ENSMUST00000027265; ENSMUST00000114484; ENSMUST00000135614; ENSMUST00000135786; ENSMUST00000150115; ENSMUST00000151296; ENSMUST00000153939; BC030671; BC038910; BC051211; OTTMUST00000051976; OTTMUST00000051977; OTTMUST00000051978; OTTMUST00000051979; OTTMUST00000051980; OTTMUST00000051981; OTTMUST00000051982; BC058172; ENSM…	GO:0000408; GO:0005739; GO:0016021; GO:0005789; GO:0016020	EKC/KEOPS complex; mitochondrion; integral component of membrane; endoplasmic reticulum membrane; membrane	not recorded; inferred from direct assay; inferred from electronic annotation	NM_001285839; NR_104360; NR_104361; XM_006496290; XM_011238601; XR_373262; ENSMUST00000027265; ENSMUST00000114484; ENSMUST00000135614; ENSMUST00000135786; ENSMUST00000150115; ENSMUST00000151296; ENSMUST00000153939; BC030671; BC038910; BC051211; OTTMUST00000051976; OTTMUST00000051977; OTTMUST00000051978; OTTMUST00000051979; OTTMUST00000051980; OTTMUST00000051981; OTTMUST00000051982; BC058172	GO:0004222; GO:0016740; GO:0016746; GO:0046872; GO:0061711	metalloendopeptidase activity; transferase activity; transferase activity, transferring acyl groups; metal ion binding; N(6)-L-threonylcarbamoyladenine synthase	inferred from electronic annotation				ENSMUST00000027265; ENSMUST00000114484; ENSMUST00000135614; OTTMUST00000051976; OTTMUST00000051977; OTTMUST00000051978; ENSMUST00000190734; OTTMUST00000121590	Pfam	IPR000905; IPR007203	Gcp-like domain; ORMDL family	main
10346269	3.67	3.84	3.96	3.95	4.02	3.66	Ccdc150	coiled-coil domain containing 150	NM_030025; XM_006496330; XM_006496331; XM_006496332; XM_006496333; XM_006496335; XM_006496336; XM_006496339; XM_006496340; XM_006496341; XM_011238620; XM_011238621; XM_011238622; XR_373270; XR_865289; ENSMUST00000027128; ENSMUST00000159682; ENSMUST00000160472; ENSMUST00000161988; ENSMUST00000163072; BC145597; OTTMUST00000088448; OTTMUST00000088449; OTTMUST00000088450; OTTMUST00000088451; OTTMUST0…	RefSeq; ENSEMBL; GenBank; Havana transcript; UCSC Genes	Mus musculus coiled-coil domain containing 150 (Ccdc150), mRNA.; PREDICTED: Mus musculus coiled-coil domain containing 150 (Ccdc150), transcript variant X1, mRNA.; PREDICTED: Mus musculus coiled-coil domain containing 150 (Ccdc150), transcript variant X2, mRNA.; PREDICTED: Mus musculus coiled-coil domain containing 150 (Ccdc150), transcript variant X3, mRNA.; PREDICTED: Mus musculus coiled-coil d…	chr1	NM_030025; XM_006496330; XM_006496331; XM_006496332; XM_006496333; XM_006496335; XM_006496336; XM_006496339; XM_006496340; XM_006496341; XM_011238620; XM_011238621; XM_011238622; XR_373270; XR_865289; ENSMUST00000027128; ENSMUST00000159682; ENSMUST00000160472; ENSMUST00000161988; ENSMUST00000163072; BC145597; OTTMUST00000088448; OTTMUST00000088449; OTTMUST00000088450; OTTMUST00000088451; OTTMUST0…	GO:0008150	biological_process	no biological data available	NM_030025; XM_006496330; XM_006496331; XM_006496332; XM_006496333; XM_006496335; XM_006496336; XM_006496339; XM_006496340; XM_006496341; XM_011238620; XM_011238621; XM_011238622; XR_373270; XR_865289; ENSMUST00000027128; ENSMUST00000159682; ENSMUST00000160472; ENSMUST00000161988; ENSMUST00000163072; BC145597; OTTMUST00000088448; OTTMUST00000088449; OTTMUST00000088450; OTTMUST00000088451; OTTMUST0…	GO:0005575	cellular_component	no biological data available	NM_030025; XM_006496330; XM_006496331; XM_006496332; XM_006496333; XM_006496335; XM_006496336; XM_006496339; XM_006496340; XM_006496341; XM_011238620; XM_011238621; XM_011238622; XR_373270; XR_865289; ENSMUST00000027128; ENSMUST00000159682; ENSMUST00000160472; ENSMUST00000161988; ENSMUST00000163072; BC145597; OTTMUST00000088448; OTTMUST00000088449; OTTMUST00000088450; OTTMUST00000088451; OTTMUST0…	GO:0003674; GO:0005515	molecular_function; protein binding	no biological data available; inferred from electronic annotation								main
10346298	6.56	6.92	6.58	6.86	6.31	6.73	Coq10b	coenzyme Q10 homolog B (S. cerevisiae)	NM_001039710; NM_026424; ENSMUST00000027125; ENSMUST00000087617; ENSMUST00000185474; ENSMUST00000185918; BC062129; OTTMUST00000121714; OTTMUST00000121715; OTTMUST00000121716; OTTMUST00000121717; GENSCAN00000000238; NONMMUT000950; NONMMUT000951; uc007azz.1; uc007baa.1	RefSeq; ENSEMBL; GenBank; Havana transcript; NONCODE; UCSC Genes	Mus musculus coenzyme Q10 homolog B (S. cerevisiae) (Coq10b), transcript variant 1, mRNA.; Mus musculus coenzyme Q10 homolog B (S. cerevisiae) (Coq10b), transcript variant 2, mRNA.; coenzyme Q10 homolog B (S. cerevisiae) [gene_biotype:protein_coding transcript_biotype:protein_coding]; coenzyme Q10 homolog B (S. cerevisiae) [gene_biotype:protein_coding transcript_biotype:retained_intron]; Mus musc…	chr1	NM_001039710; NM_026424; ENSMUST00000027125; ENSMUST00000087617; ENSMUST00000185474; ENSMUST00000185918; BC062129; OTTMUST00000121714; OTTMUST00000121715; OTTMUST00000121716; OTTMUST00000121717	GO:0008150	biological_process	no biological data available	NM_001039710; NM_026424; ENSMUST00000027125; ENSMUST00000087617; ENSMUST00000185474; ENSMUST00000185918; BC062129; OTTMUST00000121714; OTTMUST00000121715; OTTMUST00000121716; OTTMUST00000121717	GO:0005739; GO:0005743; GO:0016020	mitochondrion; mitochondrial inner membrane; membrane	inferred from direct assay; inferred from electronic annotation	NM_001039710; NM_026424; ENSMUST00000027125; ENSMUST00000087617; ENSMUST00000185474; ENSMUST00000185918; BC062129; OTTMUST00000121714; OTTMUST00000121715; OTTMUST00000121716; OTTMUST00000121717	GO:0003674	molecular_function	no biological data available				ENSMUST00000027125; ENSMUST00000087617; OTTMUST00000121714; OTTMUST00000121715	Pfam	IPR005031	Coenzyme Q-binding protein COQ10, START domain	main
10346303	7.14	7.13	7.15	7.17	6.94	6.98	Hspe1	heat shock protein 1 (chaperonin 10)	NM_008303; ENSMUST00000075242; ENSMUST00000134628; BC099385; OTTMUST00000051785; OTTMUST00000051786; U09659; GENSCAN00000000241; NONMMUT000953; uc007bac.2; BC024385; OTTMUST00000031927; OTTMUST00000018010; OTTMUST00000090170; ENSMUST00000081488; ENSMUST00000118080; ENSMUST00000051437; ENSMUST00000120275; GENSCAN00000009856; GENSCAN00000051969; OTTMUST00000124675; GENSCAN00000021597; GENSCAN000000…	RefSeq; ENSEMBL; GenBank; Havana transcript; NONCODE; UCSC Genes	Mus musculus heat shock protein 1 (chaperonin 10) (Hspe1), mRNA.; heat shock protein 1 (chaperonin 10) [gene_biotype:protein_coding transcript_biotype:protein_coding]; heat shock protein 1 (chaperonin 10) [gene_biotype:protein_coding transcript_biotype:retained_intron]; Mus musculus heat shock protein 1 (chaperonin 10), mRNA (cDNA clone MGC:117526 IMAGE:30848267), complete cds.; heat shock protei…	chr1	NM_008303; ENSMUST00000075242; ENSMUST00000134628; BC099385; OTTMUST00000051785; OTTMUST00000051786; U09659	GO:0001649; GO:0006457	osteoblast differentiation; protein folding	not recorded; inferred from electronic annotation	NM_008303; ENSMUST00000075242; ENSMUST00000134628; BC099385; OTTMUST00000051785; OTTMUST00000051786; U09659	GO:0005737; GO:0005739; GO:0005759; GO:0016020; GO:0070062	cytoplasm; mitochondrion; mitochondrial matrix; membrane; extracellular exosome	inferred from electronic annotation; inferred from direct assay; not recorded; inferred from sequence or structural similarity	NM_008303; ENSMUST00000075242; ENSMUST00000134628; BC099385; OTTMUST00000051785; OTTMUST00000051786; U09659	GO:0005524; GO:0044822; GO:0051087; GO:0005515	ATP binding; poly(A) RNA binding; chaperone binding; protein binding	inferred from electronic annotation; not recorded; inferred from sequence or structural similarity				ENSMUST00000075242; OTTMUST00000051785	Pfam	IPR020818	Chaperonin Cpn10	main
10346310	6.52	6.44	6.29	6.63	6.39	6.6	Mob4	MOB family member 4, phocein	NM_001310585; NM_025283; ENSMUST00000027122; ENSMUST00000159311; ENSMUST00000159743; ENSMUST00000161122; ENSMUST00000162364; ENSMUST00000162553; ENSMUST00000162930; ENSMUST00000187422; BC037499; BC058168; OTTMUST00000088312; OTTMUST00000088313; OTTMUST00000088314; OTTMUST00000088315; OTTMUST00000088316; OTTMUST00000088317; OTTMUST00000088318; OTTMUST00000121721; GENSCAN00000000234; NONMMUT000955;…	RefSeq; ENSEMBL; GenBank; Havana transcript; NONCODE; UCSC Genes	Mus musculus MOB family member 4, phocein (Mob4), transcript variant 2, mRNA.; Mus musculus MOB family member 4, phocein (Mob4), transcript variant 1, mRNA.; MOB family member 4, phocein [gene_biotype:protein_coding transcript_biotype:protein_coding]; MOB family member 4, phocein [gene_biotype:protein_coding transcript_biotype:retained_intron]; MOB family member 4, phocein [gene_biotype:protein_c…	chr1	NM_001310585; NM_025283; ENSMUST00000027122; ENSMUST00000159311; ENSMUST00000159743; ENSMUST00000161122; ENSMUST00000162364; ENSMUST00000162553; ENSMUST00000162930; ENSMUST00000187422; BC037499; BC058168; OTTMUST00000088312; OTTMUST00000088313; OTTMUST00000088314; OTTMUST00000088315; OTTMUST00000088316; OTTMUST00000088317; OTTMUST00000088318; OTTMUST00000121721	GO:0006810	transport	inferred from electronic annotation	NM_001310585; NM_025283; ENSMUST00000027122; ENSMUST00000159311; ENSMUST00000159743; ENSMUST00000161122; ENSMUST00000162364; ENSMUST00000162553; ENSMUST00000162930; ENSMUST00000187422; BC037499; BC058168; OTTMUST00000088312; OTTMUST00000088313; OTTMUST00000088314; OTTMUST00000088315; OTTMUST00000088316; OTTMUST00000088317; OTTMUST00000088318; OTTMUST00000121721	GO:0005737; GO:0005794; GO:0005829; GO:0016020; GO:0043025; GO:0043197; GO:0048471; GO:0032580	cytoplasm; Golgi apparatus; cytosol; membrane; neuronal cell body; dendritic spine; perinuclear region of cytoplasm; Golgi cisterna membrane	not recorded; inferred from electronic annotation; inferred from sequence or structural similarity	NM_001310585; NM_025283; ENSMUST00000027122; ENSMUST00000159311; ENSMUST00000159743; ENSMUST00000161122; ENSMUST00000162364; ENSMUST00000162553; ENSMUST00000162930; ENSMUST00000187422; BC037499; BC058168; OTTMUST00000088312; OTTMUST00000088313; OTTMUST00000088314; OTTMUST00000088315; OTTMUST00000088316; OTTMUST00000088317; OTTMUST00000088318; OTTMUST00000121721	GO:0019900; GO:0046872; GO:0005515	kinase binding; metal ion binding; protein binding	not recorded; inferred from electronic annotation; inferred from sequence or structural similarity				ENSMUST00000027122; ENSMUST00000159311; ENSMUST00000162364; ENSMUST00000162553; OTTMUST00000088312; OTTMUST00000088314; OTTMUST00000088316; OTTMUST00000088317	Pfam	IPR005301	MOB kinase activator family	main
10346321	3.65	3.96	4.03	3.67	3.49	3.32	Gm10561	predicted gene 10561	XR_373414; XR_399327; ENSMUST00000181563; GENSCAN00000000228; NONMMUT000960; uc007bai.1	RefSeq; ENSEMBL; NONCODE; UCSC Genes	PREDICTED: Mus musculus predicted gene 10561 (Gm10561), misc_RNA.; predicted gene 10561 [gene_biotype:antisense transcript_biotype:antisense]; cdna:genscan chromosome:GRCm38:1:55228526:55239000:1 transcript_biotype:protein_coding; Non-coding transcript identified by NONCODE: Antisense	chr1																				main
10346323	5.37	5.54	5.55	5.49	5.36	5.37	Mars2	methionine-tRNA synthetase 2 (mitochondrial)	NM_175439; ENSMUST00000061334; BC099669; BC132343; BC137739; OTTMUST00000121723; GENSCAN00000000228; uc007baj.1	RefSeq; ENSEMBL; GenBank; Havana transcript; UCSC Genes	Mus musculus methionine-tRNA synthetase 2 (mitochondrial) (Mars2), mRNA.; methionine-tRNA synthetase 2 (mitochondrial) [gene_biotype:protein_coding transcript_biotype:protein_coding]; Mus musculus methionine-tRNA synthetase 2 (mitochondrial), mRNA (cDNA clone MGC:106216 IMAGE:3153138), complete cds.; Mus musculus methionine-tRNA synthetase 2 (mitochondrial), mRNA (cDNA clone MGC:163974 IMAGE:4013…	chr1	NM_175439; ENSMUST00000061334; BC099669; BC132343; BC137739; OTTMUST00000121723	GO:0006412; GO:0006418; GO:0006431	translation; tRNA aminoacylation for protein translation; methionyl-tRNA aminoacylation	inferred from electronic annotation; not recorded	NM_175439; ENSMUST00000061334; BC099669; BC132343; BC137739; OTTMUST00000121723	GO:0005737; GO:0005739; GO:0005759; GO:0005829	cytoplasm; mitochondrion; mitochondrial matrix; cytosol	inferred from electronic annotation; inferred from direct assay; not recorded	NM_175439; ENSMUST00000061334; BC099669; BC132343; BC137739; OTTMUST00000121723	GO:0000166; GO:0004812; GO:0004825; GO:0005524; GO:0016874	nucleotide binding; aminoacyl-tRNA ligase activity; methionine-tRNA ligase activity; ATP binding; ligase activity	inferred from electronic annotation; not recorded				ENSMUST00000061334; OTTMUST00000121723	Pfam	IPR015413; IPR002300; IPR024909	Methionyl/Leucyl tRNA synthetase; Aminoacyl-tRNA synthetase, class Ia; Cysteinyl-tRNA synthetase/mycothiol ligase	main
10346328	5.87	6.16	5.95	5.55	6.11	5.69	Rps24	ribosomal protein S24	X60289; ENSMUST00000162574; GENSCAN00000000226; OTTMUST00000074812	GenBank; ENSEMBL; Havana transcript	M.musculus mRNA for ribosomal protein S24.; predicted gene 8292 [gene_biotype:processed_pseudogene transcript_biotype:processed_pseudogene]; cdna:genscan chromosome:GRCm38:1:55335479:55363892:1 transcript_biotype:protein_coding; ribosomal protein S24 (Rps24) pseudogene[gene_biotype:processed_pseudogene transcript_biotype:processed_pseudogene]	chr1	X60289	GO:0000462; GO:0006364; GO:0006412; GO:0034101; GO:0042274; GO:0006414	maturation of SSU-rRNA from tricistronic rRNA transcript (SSU-rRNA, 5.8S rRNA, LSU-rRNA); rRNA processing; translation; erythrocyte homeostasis; ribosomal small subunit biogenesis; translational elongation	not recorded; inferred from electronic annotation	X60289	GO:0005622; GO:0005634; GO:0005737; GO:0005840; GO:0015935; GO:0016020; GO:0022627; GO:0030529; GO:0005730	intracellular; nucleus; cytoplasm; ribosome; small ribosomal subunit; membrane; cytosolic small ribosomal subunit; ribonucleoprotein complex; nucleolus	inferred from electronic annotation; not recorded; inferred from sequence or structural similarity	X60289	GO:0000166; GO:0003735; GO:0031369; GO:0044822	nucleotide binding; structural constituent of ribosome; translation initiation factor binding; poly(A) RNA binding	inferred from electronic annotation; not recorded	X60289	GenMAPP	Ribosomal_Proteins; mRNA_processing_binding_Reactome					main
10346330	5.8	5.84	5.89	5.7	5.83	5.83	Plcl1	phospholipase C-like 1	NM_001114663; ENSMUST00000042986; ENSMUST00000187059; OTTMUST00000121728; OTTMUST00000121729; GENSCAN00000000240; uc007ban.2	RefSeq; ENSEMBL; Havana transcript; UCSC Genes	Mus musculus phospholipase C-like 1 (Plcl1), mRNA.; phospholipase C-like 1 [gene_biotype:protein_coding transcript_biotype:protein_coding]; phospholipase C-like 1 [gene_biotype:protein_coding transcript_biotype:processed_transcript]; phospholipase C-like 1[gene_biotype:protein_coding transcript_biotype:protein_coding]; phospholipase C-like 1[gene_biotype:protein_coding transcript_biotype:processe…	chr1	NM_001114663; ENSMUST00000042986; ENSMUST00000187059; OTTMUST00000121728; OTTMUST00000121729	GO:0006629; GO:0007165; GO:0007214; GO:0032228; GO:0033135; GO:0035556; GO:1900122	lipid metabolic process; signal transduction; gamma-aminobutyric acid signaling pathway; regulation of synaptic transmission, GABAergic; regulation of peptidyl-serine phosphorylation; intracellular signal transduction; positive regulation of receptor binding	inferred from electronic annotation; inferred from genetic interaction; inferred from mutant phenotype	NM_001114663; ENSMUST00000042986; ENSMUST00000187059; OTTMUST00000121728; OTTMUST00000121729	GO:0005737; GO:0005886	cytoplasm; plasma membrane	inferred from electronic annotation; inferred from direct assay	NM_001114663; ENSMUST00000042986; ENSMUST00000187059; OTTMUST00000121728; OTTMUST00000121729	GO:0004435; GO:0004871; GO:0008081; GO:0050811; GO:0070679	phosphatidylinositol phospholipase C activity; signal transducer activity; phosphoric diester hydrolase activity; GABA receptor binding; inositol 1,4,5 trisphosphate binding	inferred from electronic annotation; not recorded; traceable author statement				ENSMUST00000042986; OTTMUST00000121728	Pfam	IPR000008; IPR000909; IPR001711; IPR015359	C2 domain; Phosphatidylinositol-specific phospholipase C, X domain; Phospholipase C, phosphatidylinositol-specific, Y domain; Phosphoinositide-specific phospholipase C, EF-hand-like domain	main
10346337	6.3	6.28	6.26	6.43	6.37	5.91	1700066M21Rik	RIKEN cDNA 1700066M21 gene	NM_028546; XR_373263; XR_373264; ENSMUST00000042734; ENSMUST00000185952; ENSMUST00000187255; GENSCAN00000017416; OTTMUST00000121825; OTTMUST00000121826; OTTMUST00000121827; uc007bay.2	RefSeq; ENSEMBL; Havana transcript; UCSC Genes	Mus musculus RIKEN cDNA 1700066M21 gene (1700066M21Rik), mRNA.; PREDICTED: Mus musculus RIKEN cDNA 1700066M21 gene (1700066M21Rik), transcript variant X1, misc_RNA.; PREDICTED: Mus musculus RIKEN cDNA 1700066M21 gene (1700066M21Rik), transcript variant X2, misc_RNA.; RIKEN cDNA 1700066M21 gene [gene_biotype:protein_coding transcript_biotype:protein_coding]; RIKEN cDNA 1700066M21 gene [gene_biotyp…	chr1	NM_028546; XR_373263; XR_373264; ENSMUST00000042734; ENSMUST00000185952; ENSMUST00000187255; OTTMUST00000121825	GO:0008150	biological_process	no biological data available	NM_028546; XR_373263; XR_373264; ENSMUST00000042734; ENSMUST00000185952; ENSMUST00000187255; OTTMUST00000121825	GO:0005576; GO:0005575	extracellular region; cellular_component	inferred from electronic annotation; no biological data available	NM_028546; XR_373263; XR_373264; ENSMUST00000042734; ENSMUST00000185952; ENSMUST00000187255; OTTMUST00000121825	GO:0003674	molecular_function	no biological data available				ENSMUST00000042734; OTTMUST00000121825	Pfam	IPR018881	Uncharacterised protein family UPF0565	main
10346340	4.99	4.98	4.97	4.89	4.9	5	9430016H08Rik	RIKEN cDNA 9430016H08 gene	NM_001081181; ENSMUST00000027114; ENSMUST00000185709; BC024945; BC071241; GENSCAN00000017423; OTTMUST00000073856; OTTMUST00000121828; uc007bbc.2	RefSeq; ENSEMBL; GenBank; Havana transcript; UCSC Genes	Mus musculus RIKEN cDNA 9430016H08 gene (9430016H08Rik), mRNA.; RIKEN cDNA 9430016H08 gene [gene_biotype:protein_coding transcript_biotype:protein_coding]; RIKEN cDNA 9430016H08 gene [gene_biotype:protein_coding transcript_biotype:retained_intron]; Mus musculus RIKEN cDNA 9430016H08 gene, mRNA (cDNA clone MGC:28199 IMAGE:3989472), complete cds.; Mus musculus RIKEN cDNA 9430016H08 gene, mRNA (cDNA…	chr1	NM_001081181; ENSMUST00000027114; ENSMUST00000185709; BC024945; BC071241; OTTMUST00000073856	GO:0008150	biological_process	no biological data available	NM_001081181; ENSMUST00000027114; ENSMUST00000185709; BC024945; BC071241; OTTMUST00000073856	GO:0005739; GO:0005575	mitochondrion; cellular_component	inferred from electronic annotation; no biological data available	NM_001081181; ENSMUST00000027114; ENSMUST00000185709; BC024945; BC071241; OTTMUST00000073856	GO:0003674	molecular_function	no biological data available								main
10346348	5.15	5.56	5.32	5.52	5.36	4.95	Spats2l	spermatogenesis associated, serine-rich 2-like	NM_001164566; NM_144882; XM_006496210; XM_006496211; XM_006496212; XM_006496215; XM_006496216; XM_006496217; XM_006496218; XM_011238567; ENSMUST00000163239; ENSMUST00000163922; ENSMUST00000164302; ENSMUST00000164353; ENSMUST00000165235; ENSMUST00000167085; ENSMUST00000167971; ENSMUST00000168016; ENSMUST00000168895; ENSMUST00000168905; ENSMUST00000169772; ENSMUST00000170139; ENSMUST00000171699; EN…	RefSeq; ENSEMBL; GenBank; Havana transcript; NONCODE; UCSC Genes	Mus musculus spermatogenesis associated, serine-rich 2-like (Spats2l), transcript variant 2, mRNA.; Mus musculus spermatogenesis associated, serine-rich 2-like (Spats2l), transcript variant 1, mRNA.; PREDICTED: Mus musculus spermatogenesis associated, serine-rich 2-like (Spats2l), transcript variant X2, mRNA.; PREDICTED: Mus musculus spermatogenesis associated, serine-rich 2-like (Spats2l), trans…	chr1	NM_001164566; NM_144882; XM_006496210; XM_006496211; XM_006496212; XM_006496215; XM_006496216; XM_006496217; XM_006496218; XM_011238567; ENSMUST00000163239; ENSMUST00000163922; ENSMUST00000164302; ENSMUST00000164353; ENSMUST00000165235; ENSMUST00000167085; ENSMUST00000167971; ENSMUST00000168016; ENSMUST00000168895; ENSMUST00000168905; ENSMUST00000169772; ENSMUST00000170139; ENSMUST00000171699; EN…	GO:0008150	biological_process	no biological data available					NM_001164566; NM_144882; XM_006496210; XM_006496211; XM_006496212; XM_006496215; XM_006496216; XM_006496217; XM_006496218; XM_011238567; ENSMUST00000163239; ENSMUST00000163922; ENSMUST00000164302; ENSMUST00000164353; ENSMUST00000165235; ENSMUST00000167085; ENSMUST00000167971; ENSMUST00000168016; ENSMUST00000168895; ENSMUST00000168905; ENSMUST00000169772; ENSMUST00000170139; ENSMUST00000171699; EN…	GO:0044822	poly(A) RNA binding	not recorded; inferred from electronic annotation				ENSMUST00000163239; ENSMUST00000164302; ENSMUST00000167085; ENSMUST00000167971; ENSMUST00000169772; ENSMUST00000170139; ENSMUST00000171699; ENSMUST00000172068; OTTMUST00000089542; OTTMUST00000089543; OTTMUST00000089547; OTTMUST00000089549; OTTMUST00000092866; OTTMUST00000092867; OTTMUST00000092868; OTTMUST00000092900	Pfam	IPR009816	Protein of unknown function DUF1387	main
10346365	5.12	4.85	4.88	4.84	5.03	4.9	Sgol2a	shugoshin-like 2a (S. pombe)	NM_001177867; NM_199007; ENSMUST00000027202; ENSMUST00000190746; BC052742; BC065809; OTTMUST00000051809; OTTMUST00000121834; GENSCAN00000036066; NONMMUT001014; NONMMUT001015; uc007bbk.2; uc011wlj.1	RefSeq; ENSEMBL; GenBank; Havana transcript; NONCODE; UCSC Genes	Mus musculus shugoshin-like 2a (S. pombe) (Sgol2a), transcript variant 2, mRNA.; Mus musculus shugoshin-like 2a (S. pombe) (Sgol2a), transcript variant 1, mRNA.; shugoshin-like 2a (S. pombe) [gene_biotype:protein_coding transcript_biotype:protein_coding]; shugoshin-like 2a (S. pombe) [gene_biotype:protein_coding transcript_biotype:retained_intron]; Mus musculus shugoshin-like 2 (S. pombe), mRNA (…	chr1	NM_001177867; NM_199007; ENSMUST00000027202; ENSMUST00000190746; BC052742; BC065809; OTTMUST00000051809; OTTMUST00000121834	GO:0007049; GO:0007059; GO:0007140; GO:0007143; GO:0008104; GO:0010789; GO:0051301; GO:0051321; GO:0051754; GO:2000711	cell cycle; chromosome segregation; male meiosis; female meiotic division; protein localization; meiotic sister chromatid cohesion involved in meiosis I; cell division; meiotic cell cycle; meiotic sister chromatid cohesion, centromeric; positive regulation of maintenance of meiotic sister chromatid cohesion, centromeric	inferred from electronic annotation; inferred from mutant phenotype	NM_001177867; NM_199007; ENSMUST00000027202; ENSMUST00000190746; BC052742; BC065809; OTTMUST00000051809; OTTMUST00000121834	GO:0000775; GO:0000776; GO:0000779; GO:0000780; GO:0005634; GO:0005654; GO:0005694; GO:0030892; GO:0000777	chromosome, centromeric region; kinetochore; condensed chromosome, centromeric region; condensed nuclear chromosome, centromeric region; nucleus; nucleoplasm; chromosome; mitotic cohesin complex; condensed chromosome kinetochore	inferred from direct assay; not recorded; inferred from electronic annotation	NM_001177867; NM_199007; ENSMUST00000027202; ENSMUST00000190746; BC052742; BC065809; OTTMUST00000051809; OTTMUST00000121834	GO:0005515	protein binding	inferred from physical interaction								main
10346374	5.16	5.04	5.05	5.16	5.25	4.83	Aox1	aldehyde oxidase 1	NM_009676; XM_006495630; ENSMUST00000001027; ENSMUST00000160168; AB017482; AF076216; BC026132; OTTMUST00000073919; OTTMUST00000073920; GENSCAN00000036047; uc007bbl.1	RefSeq; ENSEMBL; GenBank; Havana transcript; UCSC Genes	Mus musculus aldehyde oxidase 1 (Aox1), mRNA.; PREDICTED: Mus musculus aldehyde oxidase 1 (Aox1), transcript variant X1, mRNA.; aldehyde oxidase 1 [gene_biotype:protein_coding transcript_biotype:protein_coding]; aldehyde oxidase 1 [gene_biotype:protein_coding transcript_biotype:retained_intron]; Mus musculus mRNA for retinal oxidase/aldehyde oxidase, complete cds.; Mus musculus aldehyde oxidase m…	chr1	NM_009676; XM_006495630; ENSMUST00000001027; ENSMUST00000160168; AB017482; AF076216; BC026132; OTTMUST00000073919; OTTMUST00000073920	GO:0055114	oxidation-reduction process	inferred from electronic annotation	NM_009676; XM_006495630; ENSMUST00000001027; ENSMUST00000160168; AB017482; AF076216; BC026132; OTTMUST00000073919; OTTMUST00000073920	GO:0005737; GO:0070062	cytoplasm; extracellular exosome	not recorded; inferred from electronic annotation	NM_009676; XM_006495630; ENSMUST00000001027; ENSMUST00000160168; AB017482; AF076216; BC026132; OTTMUST00000073919; OTTMUST00000073920	GO:0003824; GO:0004031; GO:0005506; GO:0009055; GO:0016491; GO:0016614; GO:0043546; GO:0046872; GO:0050660; GO:0051287; GO:0051536; GO:0051537; GO:0008762	catalytic activity; aldehyde oxidase activity; iron ion binding; electron carrier activity; oxidoreductase activity; oxidoreductase activity, acting on CH-OH group of donors; molybdopterin cofactor binding; metal ion binding; flavin adenine dinucleotide binding; NAD binding; iron-sulfur cluster binding; 2 iron, 2 sulfur cluster binding; UDP-N-acetylmuramate dehydrogenase activity	inferred from electronic annotation; inferred from direct assay; not recorded				ENSMUST00000001027; OTTMUST00000073919	Pfam	IPR000674; IPR001041; IPR002346; IPR002888; IPR005107; IPR008274	Aldehyde oxidase/xanthine dehydrogenase, a/b hammerhead; 2Fe-2S ferredoxin-type iron-sulfur binding domain; Molybdopterin dehydrogenase, FAD-binding; [2Fe-2S]-binding; CO dehydrogenase flavoprotein, C-terminal; Aldehyde oxidase/xanthine dehydrogenase, molybdopterin binding	main
10346410	4.77	4.84	4.66	4.66	4.75	4.37	Aox3	aldehyde oxidase 3	NM_023617; XM_006496284; XM_006496285; ENSMUST00000040999; ENSMUST00000159014; ENSMUST00000160815; ENSMUST00000161549; ENSMUST00000162011; AF172276; AY347569; AY347570; BC138876; OTTMUST00000051933; OTTMUST00000051934; OTTMUST00000051935; OTTMUST00000064418; OTTMUST00000064419; GENSCAN00000036047; GENSCAN00000036060; NONMMUT001017; NONMMUT001018; uc007bbm.1; uc007bbn.1	RefSeq; ENSEMBL; GenBank; Havana transcript; NONCODE; UCSC Genes	Mus musculus aldehyde oxidase 3 (Aox3), mRNA.; PREDICTED: Mus musculus aldehyde oxidase 3 (Aox3), transcript variant X1, mRNA.; PREDICTED: Mus musculus aldehyde oxidase 3 (Aox3), transcript variant X2, mRNA.; aldehyde oxidase 3 [gene_biotype:protein_coding transcript_biotype:protein_coding]; aldehyde oxidase 3 [gene_biotype:protein_coding transcript_biotype:retained_intron]; Mus musculus aldehyde…	chr1	NM_023617; XM_006496284; XM_006496285; ENSMUST00000040999; ENSMUST00000159014; ENSMUST00000160815; ENSMUST00000161549; ENSMUST00000162011; AF172276; AY347569; AY347570; BC138876; OTTMUST00000051933; OTTMUST00000051934; OTTMUST00000051935; OTTMUST00000064418; OTTMUST00000064419	GO:0055114	oxidation-reduction process	inferred from electronic annotation	NM_023617; XM_006496284; XM_006496285; ENSMUST00000040999; ENSMUST00000159014; ENSMUST00000160815; ENSMUST00000161549; ENSMUST00000162011; AF172276; AY347569; AY347570; BC138876; OTTMUST00000051933; OTTMUST00000051934; OTTMUST00000051935; OTTMUST00000064418; OTTMUST00000064419	GO:0005737; GO:0005575; GO:0016020; GO:0016021	cytoplasm; cellular_component; membrane; integral component of membrane	inferred from electronic annotation; no biological data available	NM_023617; XM_006496284; XM_006496285; ENSMUST00000040999; ENSMUST00000159014; ENSMUST00000160815; ENSMUST00000161549; ENSMUST00000162011; AF172276; AY347569; AY347570; BC138876; OTTMUST00000051933; OTTMUST00000051934; OTTMUST00000051935; OTTMUST00000064418; OTTMUST00000064419	GO:0003824; GO:0004031; GO:0005506; GO:0009055; GO:0016491; GO:0016614; GO:0030151; GO:0046872; GO:0050660; GO:0051287; GO:0051536; GO:0051537; GO:0008762	catalytic activity; aldehyde oxidase activity; iron ion binding; electron carrier activity; oxidoreductase activity; oxidoreductase activity, acting on CH-OH group of donors; molybdenum ion binding; metal ion binding; flavin adenine dinucleotide binding; NAD binding; iron-sulfur cluster binding; 2 iron, 2 sulfur cluster binding; UDP-N-acetylmuramate dehydrogenase activity	inferred from electronic annotation; inferred from direct assay; not recorded				ENSMUST00000040999; ENSMUST00000162011; OTTMUST00000051933; OTTMUST00000051934	Pfam	IPR000674; IPR001041; IPR002346; IPR002888; IPR005107; IPR008274	Aldehyde oxidase/xanthine dehydrogenase, a/b hammerhead; 2Fe-2S ferredoxin-type iron-sulfur binding domain; Molybdopterin dehydrogenase, FAD-binding; [2Fe-2S]-binding; CO dehydrogenase flavoprotein, C-terminal; Aldehyde oxidase/xanthine dehydrogenase, molybdopterin binding	main
10346448	4.96	4.91	4.92	5	4.89	4.85	Aox4	aldehyde oxidase 4	NM_023631; XM_006496286; XM_006496287; XM_006496288; ENSMUST00000040442; ENSMUST00000159240; ENSMUST00000161833; ENSMUST00000161926; ENSMUST00000189059; AF233581; BC117975; BC117976; OTTMUST00000064268; OTTMUST00000064269; OTTMUST00000064270; OTTMUST00000064353; OTTMUST00000122057; GENSCAN00000036060; NONMMUT001021; NONMMUT001022; uc007bbo.1	RefSeq; ENSEMBL; GenBank; Havana transcript; NONCODE; UCSC Genes	Mus musculus aldehyde oxidase 4 (Aox4), mRNA.; PREDICTED: Mus musculus aldehyde oxidase 4 (Aox4), transcript variant X1, mRNA.; PREDICTED: Mus musculus aldehyde oxidase 4 (Aox4), transcript variant X2, mRNA.; PREDICTED: Mus musculus aldehyde oxidase 4 (Aox4), transcript variant X3, mRNA.; aldehyde oxidase 4 [gene_biotype:protein_coding transcript_biotype:protein_coding]; aldehyde oxidase 4 [gene_…	chr1	NM_023631; XM_006496286; XM_006496287; XM_006496288; ENSMUST00000040442; ENSMUST00000159240; ENSMUST00000161833; ENSMUST00000161926; ENSMUST00000189059; AF233581; BC117975; BC117976; OTTMUST00000064268; OTTMUST00000064269; OTTMUST00000064270; OTTMUST00000064353; OTTMUST00000122057	GO:0055114	oxidation-reduction process	inferred from electronic annotation	NM_023631; XM_006496286; XM_006496287; XM_006496288; ENSMUST00000040442; ENSMUST00000159240; ENSMUST00000161833; ENSMUST00000161926; ENSMUST00000189059; AF233581; BC117975; BC117976; OTTMUST00000064268; OTTMUST00000064269; OTTMUST00000064270; OTTMUST00000064353; OTTMUST00000122057	GO:0005737	cytoplasm	inferred from electronic annotation	NM_023631; XM_006496286; XM_006496287; XM_006496288; ENSMUST00000040442; ENSMUST00000159240; ENSMUST00000161833; ENSMUST00000161926; ENSMUST00000189059; AF233581; BC117975; BC117976; OTTMUST00000064268; OTTMUST00000064269; OTTMUST00000064270; OTTMUST00000064353; OTTMUST00000122057	GO:0003824; GO:0004031; GO:0005506; GO:0009055; GO:0016491; GO:0016614; GO:0030151; GO:0046872; GO:0050660; GO:0051287; GO:0051536; GO:0051537; GO:0008762	catalytic activity; aldehyde oxidase activity; iron ion binding; electron carrier activity; oxidoreductase activity; oxidoreductase activity, acting on CH-OH group of donors; molybdenum ion binding; metal ion binding; flavin adenine dinucleotide binding; NAD binding; iron-sulfur cluster binding; 2 iron, 2 sulfur cluster binding; UDP-N-acetylmuramate dehydrogenase activity	inferred from electronic annotation; not recorded				ENSMUST00000040442; OTTMUST00000064268	Pfam	IPR000674; IPR001041; IPR002346; IPR002888; IPR005107; IPR008274	Aldehyde oxidase/xanthine dehydrogenase, a/b hammerhead; 2Fe-2S ferredoxin-type iron-sulfur binding domain; Molybdopterin dehydrogenase, FAD-binding; [2Fe-2S]-binding; CO dehydrogenase flavoprotein, C-terminal; Aldehyde oxidase/xanthine dehydrogenase, molybdopterin binding	main
10346485	5.06	4.81	5.24	5.16	5.16	5.19	Aox2	aldehyde oxidase 2	NM_001008419; XM_006495829; ENSMUST00000114366; AY187018; AY665589; BC150826; OTTMUST00000122058; GENSCAN00000036055; uc007bbp.1	RefSeq; ENSEMBL; GenBank; Havana transcript; UCSC Genes	Mus musculus aldehyde oxidase 2 (Aox2), mRNA.; PREDICTED: Mus musculus aldehyde oxidase 2 (Aox2), transcript variant X1, mRNA.; aldehyde oxidase 2 [gene_biotype:protein_coding transcript_biotype:protein_coding]; Mus musculus aldehyde oxidase-like protein 3 mRNA, complete cds.; Mus musculus strain CD-1 aldehyde oxidase 3 (Aoh3) mRNA, complete cds.; Mus musculus aldehyde oxidase 3-like 1, mRNA (cDN…	chr1	NM_001008419; XM_006495829; ENSMUST00000114366; AY187018; AY665589; BC150826; OTTMUST00000122058	GO:0055114; GO:0008150	oxidation-reduction process; biological_process	inferred from electronic annotation; no biological data available	NM_001008419; XM_006495829; ENSMUST00000114366; AY187018; AY665589; BC150826; OTTMUST00000122058	GO:0005737; GO:0005575	cytoplasm; cellular_component	inferred from electronic annotation; no biological data available	NM_001008419; XM_006495829; ENSMUST00000114366; AY187018; AY665589; BC150826; OTTMUST00000122058	GO:0003824; GO:0004031; GO:0005506; GO:0009055; GO:0016491; GO:0016614; GO:0046872; GO:0050660; GO:0051287; GO:0051536; GO:0051537; GO:0003674; GO:0008762	catalytic activity; aldehyde oxidase activity; iron ion binding; electron carrier activity; oxidoreductase activity; oxidoreductase activity, acting on CH-OH group of donors; metal ion binding; flavin adenine dinucleotide binding; NAD binding; iron-sulfur cluster binding; 2 iron, 2 sulfur cluster binding; molecular_function; UDP-N-acetylmuramate dehydrogenase activity	inferred from electronic annotation; no biological data available				ENSMUST00000114366; OTTMUST00000122058	Pfam	IPR000674; IPR001041; IPR002346; IPR002888; IPR005107; IPR008274	Aldehyde oxidase/xanthine dehydrogenase, a/b hammerhead; 2Fe-2S ferredoxin-type iron-sulfur binding domain; Molybdopterin dehydrogenase, FAD-binding; [2Fe-2S]-binding; CO dehydrogenase flavoprotein, C-terminal; Aldehyde oxidase/xanthine dehydrogenase, molybdopterin binding	main
10346523	8.32	8.19	8.18	8.39	7.98	8.3	Bzw1	basic leucine zipper and W2 domains 1	NM_025824; XM_006496197; ENSMUST00000050552; ENSMUST00000186949; ENSMUST00000188630; ENSMUST00000188898; BC005466; BC028865; OTTMUST00000122060; OTTMUST00000122061; OTTMUST00000122062; OTTMUST00000122063; GENSCAN00000036055; NONMMUT001029; NONMMUT001030; uc007bbq.1; uc007bbr.1	RefSeq; ENSEMBL; GenBank; Havana transcript; NONCODE; UCSC Genes	Mus musculus basic leucine zipper and W2 domains 1 (Bzw1), mRNA.; PREDICTED: Mus musculus basic leucine zipper and W2 domains 1 (Bzw1), transcript variant X1, mRNA.; basic leucine zipper and W2 domains 1 [gene_biotype:protein_coding transcript_biotype:protein_coding]; basic leucine zipper and W2 domains 1 [gene_biotype:protein_coding transcript_biotype:nonsense_mediated_decay]; Mus musculus basic…	chr1	NM_025824; XM_006496197; ENSMUST00000050552; ENSMUST00000186949; ENSMUST00000188630; ENSMUST00000188898; BC005466; BC028865; OTTMUST00000122060; OTTMUST00000122061; OTTMUST00000122062; OTTMUST00000122063	GO:0006351; GO:0006355; GO:0008150	transcription, DNA-templated; regulation of transcription, DNA-templated; biological_process	inferred from electronic annotation; no biological data available	NM_025824; XM_006496197; ENSMUST00000050552; ENSMUST00000186949; ENSMUST00000188630; ENSMUST00000188898; BC005466; BC028865; OTTMUST00000122060; OTTMUST00000122061; OTTMUST00000122062; OTTMUST00000122063	GO:0005737; GO:0016020	cytoplasm; membrane	not recorded; inferred from electronic annotation	NM_025824; XM_006496197; ENSMUST00000050552; ENSMUST00000186949; ENSMUST00000188630; ENSMUST00000188898; BC005466; BC028865; OTTMUST00000122060; OTTMUST00000122061; OTTMUST00000122062; OTTMUST00000122063	GO:0044822	poly(A) RNA binding	not recorded; inferred from electronic annotation				ENSMUST00000050552; ENSMUST00000186949; OTTMUST00000122060; OTTMUST00000122063	Pfam	IPR003307	W2 domain	main
10346533	5.64	5.79	5.97	5.79	5.64	5.57	Nif3l1	Ngg1 interacting factor 3-like 1 (S. pombe)	NM_022988; XM_006496185; XM_006496186; ENSMUST00000087521; ENSMUST00000114337; ENSMUST00000129759; ENSMUST00000140723; ENSMUST00000171597; ENSMUST00000185578; ENSMUST00000188295; AF284439; BC065163; BC089475; OTTMUST00000052148; OTTMUST00000052149; OTTMUST00000052151; OTTMUST00000052152; OTTMUST00000122069; OTTMUST00000122070; ENSMUST00000151272; OTTMUST00000052150; GENSCAN00000036061; BC129866; …	RefSeq; ENSEMBL; GenBank; Havana transcript; UCSC Genes	Mus musculus Ngg1 interacting factor 3-like 1 (S. pombe) (Nif3l1), mRNA.; PREDICTED: Mus musculus Ngg1 interacting factor 3-like 1 (S. pombe) (Nif3l1), transcript variant X1, mRNA.; PREDICTED: Mus musculus Ngg1 interacting factor 3-like 1 (S. pombe) (Nif3l1), transcript variant X2, mRNA.; Ngg1 interacting factor 3-like 1 (S. pombe) [gene_biotype:protein_coding transcript_biotype:protein_coding]; …	chr1	NM_022988; XM_006496185; XM_006496186; ENSMUST00000087521; ENSMUST00000114337; ENSMUST00000129759; ENSMUST00000140723; ENSMUST00000171597; ENSMUST00000185578; ENSMUST00000188295; AF284439; BC065163; BC089475; OTTMUST00000052148; OTTMUST00000052149; OTTMUST00000052151; OTTMUST00000052152; OTTMUST00000122069; OTTMUST00000122070; ENSMUST00000151272; OTTMUST00000052150	GO:0030182; GO:0045893; GO:1903507	neuron differentiation; positive regulation of transcription, DNA-templated; negative regulation of nucleic acid-templated transcription	inferred from mutant phenotype; not recorded; inferred from direct assay; inferred from electronic annotation	NM_022988; XM_006496185; XM_006496186; ENSMUST00000087521; ENSMUST00000114337; ENSMUST00000129759; ENSMUST00000140723; ENSMUST00000171597; ENSMUST00000185578; ENSMUST00000188295; AF284439; BC065163; BC089475; OTTMUST00000052148; OTTMUST00000052149; OTTMUST00000052151; OTTMUST00000052152; OTTMUST00000122069; OTTMUST00000122070; ENSMUST00000151272; OTTMUST00000052150	GO:0005634; GO:0005737; GO:0005739	nucleus; cytoplasm; mitochondrion	inferred from direct assay; not recorded; inferred from electronic annotation	NM_022988; XM_006496185; XM_006496186; ENSMUST00000087521; ENSMUST00000114337; ENSMUST00000129759; ENSMUST00000140723; ENSMUST00000171597; ENSMUST00000185578; ENSMUST00000188295; AF284439; BC065163; BC089475; OTTMUST00000052148; OTTMUST00000052149; OTTMUST00000052151; OTTMUST00000052152; OTTMUST00000122069; OTTMUST00000122070; ENSMUST00000151272; OTTMUST00000052150	GO:0005515; GO:0008134; GO:0042802	protein binding; transcription factor binding; identical protein binding	inferred from physical interaction; not recorded; inferred from electronic annotation				ENSMUST00000087521; ENSMUST00000114337; ENSMUST00000129759; ENSMUST00000171597; OTTMUST00000052148; OTTMUST00000052149; OTTMUST00000052151; ENSMUST00000151272; OTTMUST00000052150	Pfam	IPR002678	GTP cyclohydrolase 1 type 2/Nif3	main
10346544	4.68	4.49	4.75	4.51	4.6	5	Ndufb3	NADH dehydrogenase (ubiquinone) 1 beta subcomplex 3	NM_025597; ENSMUST00000027193; BC036989; OTTMUST00000065876; GENSCAN00000036062; uc007bck.1	RefSeq; ENSEMBL; GenBank; Havana transcript; UCSC Genes	Mus musculus NADH dehydrogenase (ubiquinone) 1 beta subcomplex 3 (Ndufb3), mRNA.; NADH dehydrogenase (ubiquinone) 1 beta subcomplex 3 [gene_biotype:protein_coding transcript_biotype:protein_coding]; Mus musculus NADH dehydrogenase (ubiquinone) 1 beta subcomplex 3, mRNA (cDNA clone MGC:46791 IMAGE:4989233), complete cds.; NADH dehydrogenase (ubiquinone) 1 beta subcomplex 3[gene_biotype:protein_cod…	chr1	NM_025597; ENSMUST00000027193; BC036989; OTTMUST00000065876	GO:0006810; GO:0022900; GO:0055114; GO:0008150	transport; electron transport chain; oxidation-reduction process; biological_process	inferred from electronic annotation; no biological data available	NM_025597; ENSMUST00000027193; BC036989; OTTMUST00000065876	GO:0005739; GO:0005743; GO:0005747; GO:0016020; GO:0016021; GO:0070062; GO:0070469	mitochondrion; mitochondrial inner membrane; mitochondrial respiratory chain complex I; membrane; integral component of membrane; extracellular exosome; respiratory chain	inferred from direct assay; not recorded; inferred from electronic annotation	NM_025597; ENSMUST00000027193; BC036989; OTTMUST00000065876	GO:0003674	molecular_function	no biological data available				ENSMUST00000027193; OTTMUST00000065876	Pfam	IPR012576	NADH dehydrogenase [ubiquinone] 1 beta subcomplex subunit 3	main
10346549	7.06	7.02	7.2	7.33	7.22	7.08	Cbx3-ps7	chromobox 3, pseudogene 7 [Source:MGI Symbol;Acc:MGI:3704187]	ENSMUST00000081455; GENSCAN00000036049; OTTMUST00000122079; NM_007624; ENSMUST00000031862; ENSMUST00000114446; BC018354; BC059831; BC108370; OTTMUST00000041872; OTTMUST00000041875; ENSMUST00000094623; ENSMUST00000114445; BC110376; OTTMUST00000041871; OTTMUST00000041874; ENSMUST00000141711; OTTMUST00000041877; ENSMUST00000156463; OTTMUST00000041873; ENSMUST00000091545; ENSMUST00000099421; ENSMUST0…	ENSEMBL; Havana transcript; RefSeq; GenBank; UCSC Genes; NONCODE	chromobox 3, pseudogene 7 [gene_biotype:processed_pseudogene transcript_biotype:processed_pseudogene]; cdna:genscan chromosome:GRCm38:1:58646688:58647239:1 transcript_biotype:protein_coding; chromobox 3 (Cbx3) pseudogene[gene_biotype:processed_pseudogene transcript_biotype:processed_pseudogene]; Mus musculus chromobox 3 (Cbx3), mRNA.; chromobox 3 [gene_biotype:protein_coding transcript_biotype:pr…	chr1																				main
10346551	7.82	8.18	7.6	7.77	8.03	8.56	Cflar	CASP8 and FADD-like apoptosis regulator	NM_001289704; NM_001293804; NM_001293805; NM_009805; NM_207653; XM_006495635; XM_011238420; XM_011238421; XM_011238422; XM_011238423; ENSMUST00000069333; ENSMUST00000097722; ENSMUST00000097723; ENSMUST00000114309; ENSMUST00000114313; ENSMUST00000123032; ENSMUST00000123553; ENSMUST00000124567; ENSMUST00000140940; ENSMUST00000149874; ENSMUST00000164900; BC029223; OTTMUST00000046764; OTTMUST00000046…	RefSeq; ENSEMBL; GenBank; Havana transcript; NONCODE; UCSC Genes	Mus musculus CASP8 and FADD-like apoptosis regulator (Cflar), transcript variant 3, mRNA.; Mus musculus CASP8 and FADD-like apoptosis regulator (Cflar), transcript variant 4, mRNA.; Mus musculus CASP8 and FADD-like apoptosis regulator (Cflar), transcript variant 5, mRNA.; Mus musculus CASP8 and FADD-like apoptosis regulator (Cflar), transcript variant 2, mRNA.; Mus musculus CASP8 and FADD-like ap…	chr1					NM_001289704; NM_001293804; NM_001293805; NM_009805; NM_207653; XM_006495635; XM_011238420; XM_011238421; XM_011238422; XM_011238423; ENSMUST00000069333; ENSMUST00000097722; ENSMUST00000097723; ENSMUST00000114309; ENSMUST00000114313; ENSMUST00000123032; ENSMUST00000123553; ENSMUST00000124567; ENSMUST00000140940; ENSMUST00000149874; ENSMUST00000164900; BC029223; OTTMUST00000046764; OTTMUST00000046…	GO:0005737; GO:0031264; GO:0031265; GO:0045121; GO:0097342	cytoplasm; death-inducing signaling complex; CD95 death-inducing signaling complex; membrane raft; ripoptosome	inferred from direct assay; not recorded; inferred from electronic annotation								ENSMUST00000069333; ENSMUST00000097722; ENSMUST00000114309; ENSMUST00000114313; OTTMUST00000046765; OTTMUST00000046766; OTTMUST00000046767; OTTMUST00000046768	Pfam	IPR001875; IPR011600	Death effector domain; Peptidase C14, caspase domain	main
10346562	8.01	8.28	7.75	7.72	8.01	8.49	Cflar	CASP8 and FADD-like apoptosis regulator	NM_001289704; NM_001293804; NM_001293805; NM_207653; XM_011238420; XM_011238421; XM_011238422; XM_011238423; ENSMUST00000114313; OTTMUST00000046766; NONMMUT001062; uc007bcn.2; uc007bco.2; uc007bcq.2	RefSeq; ENSEMBL; Havana transcript; NONCODE; UCSC Genes	Mus musculus CASP8 and FADD-like apoptosis regulator (Cflar), transcript variant 3, mRNA.; Mus musculus CASP8 and FADD-like apoptosis regulator (Cflar), transcript variant 4, mRNA.; Mus musculus CASP8 and FADD-like apoptosis regulator (Cflar), transcript variant 5, mRNA.; Mus musculus CASP8 and FADD-like apoptosis regulator (Cflar), transcript variant 1, mRNA.; PREDICTED: Mus musculus CASP8 and F…	chr1	NM_001289704; NM_001293804; NM_001293805; NM_207653; XM_011238420; XM_011238421; XM_011238422; XM_011238423; ENSMUST00000114313; OTTMUST00000046766	GO:0006915; GO:0006919; GO:0043066; GO:0043154; GO:0060544; GO:0060546; GO:1902042; GO:2001237; GO:0006508; GO:0007519; GO:0014732; GO:0014842; GO:0014866; GO:0042981; GO:0043403; GO:0051092; GO:1901740; GO:0043085; GO:0043123	apoptotic process; activation of cysteine-type endopeptidase activity involved in apoptotic process; negative regulation of apoptotic process; negative regulation of cysteine-type endopeptidase activity involved in apoptotic process; regulation of necroptotic process; negative regulation of necroptotic process; negative regulation of extrinsic apoptotic signaling pathway via death domain receptor…	not recorded; inferred from mutant phenotype; inferred from genetic interaction; inferred from electronic annotation	NM_001289704; NM_001293804; NM_001293805; NM_207653; XM_011238420; XM_011238421; XM_011238422; XM_011238423; ENSMUST00000114313; OTTMUST00000046766	GO:0005737; GO:0031264; GO:0031265; GO:0045121; GO:0097342	cytoplasm; death-inducing signaling complex; CD95 death-inducing signaling complex; membrane raft; ripoptosome	inferred from direct assay; not recorded; inferred from electronic annotation	NM_001289704; NM_001293804; NM_001293805; NM_207653; XM_011238420; XM_011238421; XM_011238422; XM_011238423; ENSMUST00000114313; OTTMUST00000046766	GO:0002020; GO:0005123; GO:0008047; GO:0016504; GO:0032403; GO:0035877; GO:0046982; GO:0097199; GO:0004197; GO:0008234	protease binding; death receptor binding; enzyme activator activity; peptidase activator activity; protein complex binding; death effector domain binding; protein heterodimerization activity; cysteine-type endopeptidase activity involved in apoptotic signaling pathway; cysteine-type endopeptidase activity; cysteine-type peptidase activity	not recorded; inferred from direct assay; inferred from physical interaction; inferred from electronic annotation				ENSMUST00000114313; OTTMUST00000046766	Pfam	IPR001875; IPR011600	Death effector domain; Peptidase C14, caspase domain	main
10346564	7.7	8.31	7.39	7.75	7.27	7.7	Casp8	caspase 8	NM_001080126; NM_001277926; NM_009812; XM_006495634; ENSMUST00000027189; ENSMUST00000165549; ENSMUST00000190213; ENSMUST00000191201; AF067834; BC006737; BC049955; CT010166; OTTMUST00000122091; OTTMUST00000122092; OTTMUST00000122093; OTTMUST00000122094; GENSCAN00000011229; GENSCAN00000036054; uc007bcs.1; uc007bct.1; uc033fjc.1	RefSeq; ENSEMBL; GenBank; Havana transcript; UCSC Genes	Mus musculus caspase 8 (Casp8), transcript variant 2, mRNA.; Mus musculus caspase 8 (Casp8), transcript variant 3, mRNA.; Mus musculus caspase 8 (Casp8), transcript variant 1, mRNA.; PREDICTED: Mus musculus caspase 8 (Casp8), transcript variant X1, mRNA.; caspase 8 [gene_biotype:protein_coding transcript_biotype:protein_coding]; Mus musculus caspase-8 mRNA, complete cds.; Mus musculus caspase 8, …	chr1													NM_001080126; NM_001277926; NM_009812; XM_006495634; ENSMUST00000027189; ENSMUST00000165549; ENSMUST00000190213; ENSMUST00000191201; AF067834; BC006737; BC049955; CT010166; OTTMUST00000122091; OTTMUST00000122092; OTTMUST00000122093; OTTMUST00000122094	GenMAPP	Apoptosis; Apoptosis_GenMAPP; Apoptosis_KEGG	ENSMUST00000027189; ENSMUST00000165549; ENSMUST00000190213; ENSMUST00000191201; OTTMUST00000122091; OTTMUST00000122092; OTTMUST00000122093; OTTMUST00000122094	Pfam	IPR001875; IPR011600	Death effector domain; Peptidase C14, caspase domain	main
10346576	5.52	5.31	5.43	5.32	5.34	5.17	Stradb	STE20-related kinase adaptor beta	NM_172656; XR_373251; ENSMUST00000027185; ENSMUST00000114296; ENSMUST00000123301; ENSMUST00000123965; ENSMUST00000147637; ENSMUST00000152318; ENSMUST00000153990; AB057666; AB057667; BC038492; BC055814; BC060956; OTTMUST00000049162; OTTMUST00000049163; OTTMUST00000049164; OTTMUST00000049165; OTTMUST00000049166; OTTMUST00000049167; OTTMUST00000049169; GENSCAN00000011257; GENSCAN00000011266; NONMMUT…	RefSeq; ENSEMBL; GenBank; Havana transcript; NONCODE; UCSC Genes	Mus musculus STE20-related kinase adaptor beta (Stradb), mRNA.; PREDICTED: Mus musculus STE20-related kinase adaptor beta (Stradb), transcript variant X1, misc_RNA.; STE20-related kinase adaptor beta [gene_biotype:protein_coding transcript_biotype:protein_coding]; STE20-related kinase adaptor beta [gene_biotype:protein_coding transcript_biotype:nonsense_mediated_decay]; STE20-related kinase adapt…	chr1					NM_172656; XR_373251; ENSMUST00000027185; ENSMUST00000114296; ENSMUST00000123301; ENSMUST00000123965; ENSMUST00000147637; ENSMUST00000152318; ENSMUST00000153990; AB057666; AB057667; BC038492; BC055814; BC060956; OTTMUST00000049162; OTTMUST00000049163; OTTMUST00000049164; OTTMUST00000049165; OTTMUST00000049166; OTTMUST00000049167; OTTMUST00000049169	GO:0005634; GO:0005737	nucleus; cytoplasm	not recorded; inferred from electronic annotation; inferred from sequence or structural similarity	NM_172656; XR_373251; ENSMUST00000027185; ENSMUST00000114296; ENSMUST00000123301; ENSMUST00000123965; ENSMUST00000147637; ENSMUST00000152318; ENSMUST00000153990; AB057666; AB057667; BC038492; BC055814; BC060956; OTTMUST00000049162; OTTMUST00000049163; OTTMUST00000049164; OTTMUST00000049165; OTTMUST00000049166; OTTMUST00000049167; OTTMUST00000049169	GO:0000166; GO:0004672; GO:0005524; GO:0004674; GO:0048365; GO:0005515	nucleotide binding; protein kinase activity; ATP binding; protein serine/threonine kinase activity; Rac GTPase binding; protein binding	inferred from electronic annotation; inferred from direct assay				ENSMUST00000027185; ENSMUST00000114296; ENSMUST00000123301; ENSMUST00000152318; OTTMUST00000049162; OTTMUST00000049163; OTTMUST00000049165; OTTMUST00000049169	Pfam	IPR000719; IPR001245	Protein kinase domain; Serine-threonine/tyrosine-protein kinase catalytic domain	main
10346592	5.42	5.56	5.31	5.39	5.48	5.37	G730003C15Rik	RIKEN cDNA G730003C15 gene [Source:MGI Symbol;Acc:MGI:3641700]	ENSMUST00000180570; ENSMUST00000189096	ENSEMBL	RIKEN cDNA G730003C15 gene [gene_biotype:antisense transcript_biotype:antisense]	chr1																				main
10346594	4.42	4.5	4.46	4.27	4.1	4.05	Cdk15	cyclin-dependent kinase 15	NM_001033373; XM_006496048; XM_006496049; XM_006496050; XM_011238531; XR_373255; ENSMUST00000114248; ENSMUST00000160662; ENSMUST00000162906; BC147314; BC147315; BC147758; BC147763; BC172036; OTTMUST00000074023; OTTMUST00000074319; GENSCAN00000011255; NONMMUT001080; uc007bdq.2; uc007bdr.2; uc007bds.2	RefSeq; ENSEMBL; GenBank; Havana transcript; NONCODE; UCSC Genes	Mus musculus cyclin-dependent kinase 15 (Cdk15), mRNA.; PREDICTED: Mus musculus cyclin-dependent kinase 15 (Cdk15), transcript variant X1, mRNA.; PREDICTED: Mus musculus cyclin-dependent kinase 15 (Cdk15), transcript variant X2, mRNA.; PREDICTED: Mus musculus cyclin-dependent kinase 15 (Cdk15), transcript variant X3, mRNA.; PREDICTED: Mus musculus cyclin-dependent kinase 15 (Cdk15), transcript va…	chr1	NM_001033373; XM_006496048; XM_006496049; XM_006496050; XM_011238531; XR_373255; ENSMUST00000114248; ENSMUST00000160662; ENSMUST00000162906; BC147314; BC147315; BC147758; BC147763; BC172036; OTTMUST00000074023; OTTMUST00000074319	GO:0006468; GO:0016310; GO:0051726	protein phosphorylation; phosphorylation; regulation of cell cycle	inferred from electronic annotation	NM_001033373; XM_006496048; XM_006496049; XM_006496050; XM_011238531; XR_373255; ENSMUST00000114248; ENSMUST00000160662; ENSMUST00000162906; BC147314; BC147315; BC147758; BC147763; BC172036; OTTMUST00000074023; OTTMUST00000074319	GO:0005575	cellular_component	no biological data available	NM_001033373; XM_006496048; XM_006496049; XM_006496050; XM_011238531; XR_373255; ENSMUST00000114248; ENSMUST00000160662; ENSMUST00000162906; BC147314; BC147315; BC147758; BC147763; BC172036; OTTMUST00000074023; OTTMUST00000074319	GO:0000166; GO:0004672; GO:0004674; GO:0004693; GO:0005524; GO:0016301; GO:0016740; GO:0046872; GO:0005515	nucleotide binding; protein kinase activity; protein serine/threonine kinase activity; cyclin-dependent protein serine/threonine kinase activity; ATP binding; kinase activity; transferase activity; metal ion binding; protein binding	inferred from electronic annotation; not recorded; inferred from sequence or structural similarity				ENSMUST00000114248; ENSMUST00000160662; OTTMUST00000074319	Pfam	IPR000719; IPR001245	Protein kinase domain; Serine-threonine/tyrosine-protein kinase catalytic domain	main
10346607	5.63	5.31	5.34	5.4	5.39	5.35	Fzd7	frizzled homolog 7 (Drosophila)	NM_008057; ENSMUST00000114246; BC063077; OTTMUST00000049127; U43320; GENSCAN00000011230; uc011wlq.1	RefSeq; ENSEMBL; GenBank; Havana transcript; UCSC Genes	Mus musculus frizzled homolog 7 (Drosophila) (Fzd7), mRNA.; frizzled homolog 7 (Drosophila) [gene_biotype:protein_coding transcript_biotype:protein_coding]; Mus musculus frizzled homolog 7 (Drosophila), mRNA (cDNA clone MGC:69633 IMAGE:6844727), complete cds.; frizzled homolog 7 (Drosophila)[gene_biotype:protein_coding transcript_biotype:protein_coding]; Mus musculus putative transmembrane recept…	chr1	NM_008057; ENSMUST00000114246; BC063077; OTTMUST00000049127; U43320	GO:0006355; GO:0007165; GO:0007166; GO:0007186; GO:0007275; GO:0010812; GO:0014834; GO:0016055; GO:0019827; GO:0033077; GO:0034446; GO:0035412; GO:0035567; GO:0038031; GO:0042327; GO:0042666; GO:0045893; GO:0048103; GO:0060054; GO:0060070; GO:0060231	regulation of transcription, DNA-templated; signal transduction; cell surface receptor signaling pathway; G-protein coupled receptor signaling pathway; multicellular organismal development; negative regulation of cell-substrate adhesion; skeletal muscle satellite cell maintenance involved in skeletal muscle regeneration; Wnt signaling pathway; stem cell population maintenance; T cell differentiat…	not recorded; inferred from electronic annotation; inferred from mutant phenotype; inferred from genetic interaction	NM_008057; ENSMUST00000114246; BC063077; OTTMUST00000049127; U43320	GO:0005886; GO:0016020; GO:0016021	plasma membrane; membrane; integral component of membrane	inferred from direct assay; inferred from mutant phenotype; not recorded; inferred from electronic annotation; traceable author statement	NM_008057; ENSMUST00000114246; BC063077; OTTMUST00000049127; U43320	GO:0004871; GO:0004888; GO:0004930; GO:0005109; GO:0005515; GO:0017147; GO:0030165; GO:0042813	signal transducer activity; transmembrane signaling receptor activity; G-protein coupled receptor activity; frizzled binding; protein binding; Wnt-protein binding; PDZ domain binding; Wnt-activated receptor activity	inferred from electronic annotation; not recorded; inferred from physical interaction; inferred from mutant phenotype	NM_008057; ENSMUST00000114246; BC063077; OTTMUST00000049127; U43320	GenMAPP	Wnt_Signaling; GPCRDB_Other	ENSMUST00000114246; OTTMUST00000049127	Pfam	IPR000539; IPR020067	Frizzled protein; Frizzled domain	main
10346611	4.21	4.28	4.3	4.07	4.14	3.96	Gm973	predicted gene 973	NM_001013771; XM_006496100; XM_006496107; XM_006496108; XM_006496109; XM_006496110; XM_011238548; XM_011238549; XM_011238550; ENSMUST00000114243; ENSMUST00000185291; ENSMUST00000185753; ENSMUST00000186310; ENSMUST00000186434; ENSMUST00000187454; ENSMUST00000187979; ENSMUST00000190490; ENSMUST00000191051; BC072561; GENSCAN00000011239; GENSCAN00000011241; GENSCAN00000011254; OTTMUST00000122129; OTT…	RefSeq; ENSEMBL; GenBank; Havana transcript; UCSC Genes	Mus musculus predicted gene 973 (Gm973), mRNA.; PREDICTED: Mus musculus predicted gene 973 (Gm973), transcript variant X1, mRNA.; PREDICTED: Mus musculus predicted gene 973 (Gm973), transcript variant X5, mRNA.; PREDICTED: Mus musculus predicted gene 973 (Gm973), transcript variant X6, mRNA.; PREDICTED: Mus musculus predicted gene 973 (Gm973), transcript variant X7, mRNA.; PREDICTED: Mus musculus…	chr1	NM_001013771; XM_006496100; XM_006496107; XM_006496108; XM_006496109; XM_006496110; XM_011238548; XM_011238549; XM_011238550; ENSMUST00000114243; ENSMUST00000185291; ENSMUST00000185753; ENSMUST00000186310; ENSMUST00000186434; ENSMUST00000187454; ENSMUST00000187979; ENSMUST00000190490; ENSMUST00000191051; BC072561; OTTMUST00000122129; OTTMUST00000122130; OTTMUST00000122137	GO:0008150	biological_process	no biological data available	NM_001013771; XM_006496100; XM_006496107; XM_006496108; XM_006496109; XM_006496110; XM_011238548; XM_011238549; XM_011238550; ENSMUST00000114243; ENSMUST00000185291; ENSMUST00000185753; ENSMUST00000186310; ENSMUST00000186434; ENSMUST00000187454; ENSMUST00000187979; ENSMUST00000190490; ENSMUST00000191051; BC072561; OTTMUST00000122129; OTTMUST00000122130; OTTMUST00000122137	GO:0005575	cellular_component	no biological data available	NM_001013771; XM_006496100; XM_006496107; XM_006496108; XM_006496109; XM_006496110; XM_011238548; XM_011238549; XM_011238550; ENSMUST00000114243; ENSMUST00000185291; ENSMUST00000185753; ENSMUST00000186310; ENSMUST00000186434; ENSMUST00000187454; ENSMUST00000187979; ENSMUST00000190490; ENSMUST00000191051; BC072561; OTTMUST00000122129; OTTMUST00000122130; OTTMUST00000122137	GO:0003674	molecular_function	no biological data available								main
10346634	5.65	5.53	5.52	5.66	5.66	5.51	Nop58	NOP58 ribonucleoprotein	NM_018868; XM_006496149; ENSMUST00000027174; ENSMUST00000185368; ENSMUST00000185772; ENSMUST00000186044; ENSMUST00000187491; ENSMUST00000187837; ENSMUST00000188390; ENSMUST00000189289; ENSMUST00000189327; ENSMUST00000189919; ENSMUST00000190231; ENSMUST00000190265; ENSMUST00000190759; ENSMUST00000191088; ENSMUST00000191142; AF053232; BC076604; BC085135; OTTMUST00000122176; OTTMUST00000122177; OTTM…	RefSeq; ENSEMBL; GenBank; Havana transcript; UCSC Genes	Mus musculus NOP58 ribonucleoprotein (Nop58), mRNA.; PREDICTED: Mus musculus NOP58 ribonucleoprotein (Nop58), transcript variant X1, mRNA.; NOP58 ribonucleoprotein [gene_biotype:protein_coding transcript_biotype:protein_coding]; NOP58 ribonucleoprotein [gene_biotype:protein_coding transcript_biotype:retained_intron]; NOP58 ribonucleoprotein [gene_biotype:protein_coding transcript_biotype:nonsense…	chr1	NM_018868; XM_006496149; ENSMUST00000027174; ENSMUST00000185368; ENSMUST00000185772; ENSMUST00000186044; ENSMUST00000187491; ENSMUST00000187837; ENSMUST00000188390; ENSMUST00000189289; ENSMUST00000189327; ENSMUST00000189919; ENSMUST00000190231; ENSMUST00000190265; ENSMUST00000190759; ENSMUST00000191088; ENSMUST00000191142; AF053232; BC076604; BC085135; OTTMUST00000122176; OTTMUST00000122177; OTTM…	GO:0000154; GO:0006608; GO:0042254	rRNA modification; snRNP protein import into nucleus; ribosome biogenesis	not recorded; inferred from electronic annotation					NM_018868; XM_006496149; ENSMUST00000027174; ENSMUST00000185368; ENSMUST00000185772; ENSMUST00000186044; ENSMUST00000187491; ENSMUST00000187837; ENSMUST00000188390; ENSMUST00000189289; ENSMUST00000189327; ENSMUST00000189919; ENSMUST00000190231; ENSMUST00000190265; ENSMUST00000190759; ENSMUST00000191088; ENSMUST00000191142; AF053232; BC076604; BC085135; OTTMUST00000122176; OTTMUST00000122177; OTTM…	GO:0030515; GO:0044822; GO:0005515	snoRNA binding; poly(A) RNA binding; protein binding	not recorded; inferred from electronic annotation				ENSMUST00000027174; ENSMUST00000187837; ENSMUST00000188390; ENSMUST00000189327; ENSMUST00000190265; ENSMUST00000191142; OTTMUST00000122177; OTTMUST00000122181; OTTMUST00000122183; OTTMUST00000122186; OTTMUST00000122187; OTTMUST00000122189; OTTMUST00000122190	Pfam	IPR002687; IPR012974; IPR012976	Nop domain; NOP5, N-terminal; NOSIC	main
10346651	7.64	7.14	7.49	6.89	7.63	7.53	Bmpr2	bone morphogenetic protein receptor, type II (serine/threonine kinase)	NM_007561; XM_006495633; ENSMUST00000087435; ENSMUST00000186246; ENSMUST00000190659; AF003942; OTTMUST00000122191; OTTMUST00000122192; OTTMUST00000123804; U78048; GENSCAN00000009641; GENSCAN00000011236; uc007bdz.2	RefSeq; ENSEMBL; GenBank; Havana transcript; UCSC Genes	Mus musculus bone morphogenetic protein receptor, type II (serine/threonine kinase) (Bmpr2), mRNA.; PREDICTED: Mus musculus bone morphogenetic protein receptor, type II (serine/threonine kinase) (Bmpr2), transcript variant X1, mRNA.; bone morphogenetic protein receptor, type II (serine/threonine kinase) [gene_biotype:protein_coding transcript_biotype:protein_coding]; bone morphogenetic protein re…	chr1					NM_007561; XM_006495633; ENSMUST00000087435; ENSMUST00000186246; ENSMUST00000190659; AF003942; OTTMUST00000122191; OTTMUST00000122192; OTTMUST00000123804; U78048	GO:0005615; GO:0005737; GO:0005886; GO:0005887; GO:0005901; GO:0009925; GO:0009986; GO:0016020; GO:0016021; GO:0016324; GO:0030425; GO:0043025; GO:0097481	extracellular space; cytoplasm; plasma membrane; integral component of plasma membrane; caveola; basal plasma membrane; cell surface; membrane; integral component of membrane; apical plasma membrane; dendrite; neuronal cell body; neuronal postsynaptic density	not recorded; inferred from direct assay; inferred from electronic annotation	NM_007561; XM_006495633; ENSMUST00000087435; ENSMUST00000186246; ENSMUST00000190659; AF003942; OTTMUST00000122191; OTTMUST00000122192; OTTMUST00000123804; U78048	GO:0000166; GO:0004672; GO:0004674; GO:0004675; GO:0004702; GO:0005515; GO:0005524; GO:0016301; GO:0016740; GO:0019838; GO:0036122; GO:0046872	nucleotide binding; protein kinase activity; protein serine/threonine kinase activity; transmembrane receptor protein serine/threonine kinase activity; receptor signaling protein serine/threonine kinase activity; protein binding; ATP binding; kinase activity; transferase activity; growth factor binding; BMP binding; metal ion binding	inferred from electronic annotation; not recorded; inferred from physical interaction				ENSMUST00000087435; OTTMUST00000122191	Pfam	IPR000472; IPR000719; IPR001245	Activin types I and II receptor domain; Protein kinase domain; Serine-threonine/tyrosine-protein kinase catalytic domain	main
10346668	6.47	6.4	6.45	6.53	6.57	6.57	Fam117b	family with sequence similarity 117, member B	NM_001037725; ENSMUST00000036540; ENSMUST00000151630; OTTMUST00000049436; OTTMUST00000049437; GENSCAN00000009654; NONMMUT001117; NONMMUT001118; uc011wlt.2	RefSeq; ENSEMBL; Havana transcript; NONCODE; UCSC Genes	Mus musculus family with sequence similarity 117, member B (Fam117b), mRNA.; family with sequence similarity 117, member B [gene_biotype:protein_coding transcript_biotype:protein_coding]; family with sequence similarity 117, member B [gene_biotype:protein_coding transcript_biotype:nonsense_mediated_decay]; family with sequence similarity 117, member B[gene_biotype:protein_coding transcript_biotyp…	chr1	NM_001037725; ENSMUST00000036540; ENSMUST00000151630; OTTMUST00000049436; OTTMUST00000049437	GO:0008150	biological_process	no biological data available	NM_001037725; ENSMUST00000036540; ENSMUST00000151630; OTTMUST00000049436; OTTMUST00000049437	GO:0005575	cellular_component	no biological data available	NM_001037725; ENSMUST00000036540; ENSMUST00000151630; OTTMUST00000049436; OTTMUST00000049437	GO:0003674; GO:0005515	molecular_function; protein binding	no biological data available; inferred from electronic annotation				ENSMUST00000036540; ENSMUST00000151630	Pfam	IPR026642	Glucocorticoid-induced transcript 1/FAM117	main
10346678	4.43	4.25	4.43	4.43	4.41	4.41	Carf	calcium response factor	NM_001285463; NM_001285473; NM_139150; NR_104344; XM_006495974; XM_006495975; XM_006495977; XM_011238510; XM_011238511; XM_011238512; XM_011238513; XM_011238514; XM_011238515; XM_011238516; XM_011238517; XR_865245; XR_865246; ENSMUST00000027171; ENSMUST00000124986; ENSMUST00000130075; ENSMUST00000132949; ENSMUST00000150008; ENSMUST00000180952; ENSMUST00000186107; ENSMUST00000186779; ENSMUST000001…	RefSeq; ENSEMBL; GenBank; Havana transcript; NONCODE; UCSC Genes	Mus musculus calcium response factor (Carf), transcript variant 2, mRNA.; Mus musculus calcium response factor (Carf), transcript variant 3, mRNA.; Mus musculus calcium response factor (Carf), transcript variant 1, mRNA.; Mus musculus calcium response factor (Carf), transcript variant 4, non-coding RNA.; PREDICTED: Mus musculus calcium response factor (Carf), transcript variant X6, mRNA.; PREDICT…	chr1					NM_001285463; NM_001285473; NM_139150; NR_104344; XM_006495974; XM_006495975; XM_006495977; XM_011238510; XM_011238511; XM_011238512; XM_011238513; XM_011238514; XM_011238515; XM_011238516; XM_011238517; XR_865245; XR_865246; ENSMUST00000027171; ENSMUST00000124986; ENSMUST00000130075; ENSMUST00000132949; ENSMUST00000150008; ENSMUST00000180952; ENSMUST00000186107; ENSMUST00000186779; ENSMUST000001…	GO:0005634; GO:0005654; GO:0005730	nucleus; nucleoplasm; nucleolus	inferred from direct assay; not recorded; inferred from electronic annotation								ENSMUST00000027171; ENSMUST00000180952; ENSMUST00000187978	Pfam	IPR029309	Calcium-responsive transcription factor	main
10346695	6.68	5.87	6.42	6.12	6.84	6.87	Nbeal1	neurobeachin like 1	NM_173444; XM_006496028; XM_006496029; XM_006496030; XM_006496031; XM_006496032; XM_006496033; XM_006496034; XM_006496035; XM_006496037; XM_006496038; XM_011238527; ENSMUST00000160834; ENSMUST00000160980; ENSMUST00000187195; ENSMUST00000188450; OTTMUST00000086714; OTTMUST00000086762; OTTMUST00000122258; OTTMUST00000122260; GENSCAN00000009638; GENSCAN00000009651; NONMMUT001128; uc007bej.1; uc007be…	RefSeq; ENSEMBL; Havana transcript; NONCODE; UCSC Genes	Mus musculus neurobeachin like 1 (Nbeal1), mRNA.; PREDICTED: Mus musculus neurobeachin like 1 (Nbeal1), transcript variant X3, mRNA.; PREDICTED: Mus musculus neurobeachin like 1 (Nbeal1), transcript variant X2, mRNA.; PREDICTED: Mus musculus neurobeachin like 1 (Nbeal1), transcript variant X5, mRNA.; PREDICTED: Mus musculus neurobeachin like 1 (Nbeal1), transcript variant X4, mRNA.; PREDICTED: Mu…	chr1	NM_173444; XM_006496028; XM_006496029; XM_006496030; XM_006496031; XM_006496032; XM_006496033; XM_006496034; XM_006496035; XM_006496037; XM_006496038; XM_011238527; ENSMUST00000160834; ENSMUST00000160980; ENSMUST00000187195; ENSMUST00000188450; OTTMUST00000086714; OTTMUST00000086762; OTTMUST00000122258; OTTMUST00000122260	GO:0016197; GO:0008150	endosomal transport; biological_process	not recorded; no biological data available	NM_173444; XM_006496028; XM_006496029; XM_006496030; XM_006496031; XM_006496032; XM_006496033; XM_006496034; XM_006496035; XM_006496037; XM_006496038; XM_011238527; ENSMUST00000160834; ENSMUST00000160980; ENSMUST00000187195; ENSMUST00000188450; OTTMUST00000086714; OTTMUST00000086762; OTTMUST00000122258; OTTMUST00000122260	GO:0012505; GO:0019898; GO:0005622	endomembrane system; extrinsic component of membrane; intracellular	not recorded	NM_173444; XM_006496028; XM_006496029; XM_006496030; XM_006496031; XM_006496032; XM_006496033; XM_006496034; XM_006496035; XM_006496037; XM_006496038; XM_011238527; ENSMUST00000160834; ENSMUST00000160980; ENSMUST00000187195; ENSMUST00000188450; OTTMUST00000086714; OTTMUST00000086762; OTTMUST00000122258; OTTMUST00000122260	GO:0005543; GO:0003674	phospholipid binding; molecular_function	not recorded; no biological data available				ENSMUST00000160834; OTTMUST00000086714	Pfam	IPR000409; IPR001680; IPR023362	BEACH domain; WD40 repeat; PH-BEACH domain	main
10346722	6.06	5.34	5.5	5.18	6.05	5.88	Nbeal1	neurobeachin like 1	NM_173444; XM_006496028; XM_006496029; XM_006496030; XM_006496031; XM_006496032; XM_006496033; XM_006496034; XM_006496035; XM_006496037; XM_006496038; XM_011238527; ENSMUST00000035569; ENSMUST00000159344; ENSMUST00000160834; ENSMUST00000162291; ENSMUST00000188450; ENSMUST00000190958; BC060141; OTTMUST00000086714; OTTMUST00000086715; OTTMUST00000086763; OTTMUST00000122260; OTTMUST00000122261; OTTM…	RefSeq; ENSEMBL; GenBank; Havana transcript; NONCODE; UCSC Genes	Mus musculus neurobeachin like 1 (Nbeal1), mRNA.; PREDICTED: Mus musculus neurobeachin like 1 (Nbeal1), transcript variant X3, mRNA.; PREDICTED: Mus musculus neurobeachin like 1 (Nbeal1), transcript variant X2, mRNA.; PREDICTED: Mus musculus neurobeachin like 1 (Nbeal1), transcript variant X5, mRNA.; PREDICTED: Mus musculus neurobeachin like 1 (Nbeal1), transcript variant X4, mRNA.; PREDICTED: Mu…	chr1	NM_173444; XM_006496028; XM_006496029; XM_006496030; XM_006496031; XM_006496032; XM_006496033; XM_006496034; XM_006496035; XM_006496037; XM_006496038; XM_011238527; ENSMUST00000035569; ENSMUST00000159344; ENSMUST00000160834; ENSMUST00000162291; ENSMUST00000188450; ENSMUST00000190958; BC060141; OTTMUST00000086714; OTTMUST00000086715; OTTMUST00000086763; OTTMUST00000122260; OTTMUST00000122261; OTTM…	GO:0016197; GO:0008150	endosomal transport; biological_process	not recorded; no biological data available	NM_173444; XM_006496028; XM_006496029; XM_006496030; XM_006496031; XM_006496032; XM_006496033; XM_006496034; XM_006496035; XM_006496037; XM_006496038; XM_011238527; ENSMUST00000035569; ENSMUST00000159344; ENSMUST00000160834; ENSMUST00000162291; ENSMUST00000188450; ENSMUST00000190958; BC060141; OTTMUST00000086714; OTTMUST00000086715; OTTMUST00000086763; OTTMUST00000122260; OTTMUST00000122261; OTTM…	GO:0012505; GO:0019898; GO:0005622	endomembrane system; extrinsic component of membrane; intracellular	not recorded	NM_173444; XM_006496028; XM_006496029; XM_006496030; XM_006496031; XM_006496032; XM_006496033; XM_006496034; XM_006496035; XM_006496037; XM_006496038; XM_011238527; ENSMUST00000035569; ENSMUST00000159344; ENSMUST00000160834; ENSMUST00000162291; ENSMUST00000188450; ENSMUST00000190958; BC060141; OTTMUST00000086714; OTTMUST00000086715; OTTMUST00000086763; OTTMUST00000122260; OTTMUST00000122261; OTTM…	GO:0005543; GO:0003674	phospholipid binding; molecular_function	not recorded; no biological data available				ENSMUST00000035569; ENSMUST00000159344; ENSMUST00000160834; ENSMUST00000162291; OTTMUST00000086714; OTTMUST00000086763; OTTMUST00000122261	Pfam	IPR000409; IPR001680; IPR023362	BEACH domain; WD40 repeat; PH-BEACH domain	main
10346747	5.91	5.6	5.81	5.91	5.57	5.6	Cyp20a1	cytochrome P450, family 20, subfamily a, polypeptide 1	NM_001313721; NM_030013; XM_006496328; ENSMUST00000060608; ENSMUST00000114202; ENSMUST00000148443; BC049147; OTTMUST00000051028; OTTMUST00000051029; OTTMUST00000051030; GENSCAN00000009663; uc007bem.1; uc007ben.1; uc007beo.1	RefSeq; ENSEMBL; GenBank; Havana transcript; UCSC Genes	Mus musculus cytochrome P450, family 20, subfamily a, polypeptide 1 (Cyp20a1), transcript variant 2, mRNA.; Mus musculus cytochrome P450, family 20, subfamily a, polypeptide 1 (Cyp20a1), transcript variant 1, mRNA.; PREDICTED: Mus musculus cytochrome P450, family 20, subfamily a, polypeptide 1 (Cyp20a1), transcript variant X1, mRNA.; cytochrome P450, family 20, subfamily a, polypeptide 1 [gene_bi…	chr1	NM_001313721; NM_030013; XM_006496328; ENSMUST00000060608; ENSMUST00000114202; ENSMUST00000148443; BC049147; OTTMUST00000051028; OTTMUST00000051029; OTTMUST00000051030	GO:0055114	oxidation-reduction process	inferred from electronic annotation	NM_001313721; NM_030013; XM_006496328; ENSMUST00000060608; ENSMUST00000114202; ENSMUST00000148443; BC049147; OTTMUST00000051028; OTTMUST00000051029; OTTMUST00000051030	GO:0016020; GO:0016021	membrane; integral component of membrane	not recorded; inferred from electronic annotation								ENSMUST00000060608; OTTMUST00000051028	Pfam	IPR001128	Cytochrome P450	main
10346762	4.39	4.39	4.53	4.36	4.55	4.41																										main
10346764	5.16	4.99	4.92	5.03	5.17	5.04	Abi2	abl-interactor 2	NM_001198570; NM_001198571; NM_198127; XM_006496075; XM_006496076; XM_006496077; XM_006496078; XM_006496079; XM_006496080; XM_006496081; XM_006496084; XM_006496085; XM_011238539; ENSMUST00000052332; ENSMUST00000185788; ENSMUST00000186097; ENSMUST00000187400; ENSMUST00000187709; ENSMUST00000188594; ENSMUST00000188618; ENSMUST00000189082; ENSMUST00000189649; ENSMUST00000189980; ENSMUST00000190158; …	RefSeq; ENSEMBL; GenBank; Havana transcript; UCSC Genes	Mus musculus abl-interactor 2 (Abi2), transcript variant 1, mRNA.; Mus musculus abl-interactor 2 (Abi2), transcript variant 2, mRNA.; Mus musculus abl-interactor 2 (Abi2), transcript variant 3, mRNA.; PREDICTED: Mus musculus abl-interactor 2 (Abi2), transcript variant X1, mRNA.; PREDICTED: Mus musculus abl-interactor 2 (Abi2), transcript variant X2, mRNA.; PREDICTED: Mus musculus abl-interactor 2…	chr1									NM_001198570; NM_001198571; NM_198127; XM_006496075; XM_006496076; XM_006496077; XM_006496078; XM_006496079; XM_006496080; XM_006496081; XM_006496084; XM_006496085; XM_011238539; ENSMUST00000052332; ENSMUST00000185788; ENSMUST00000186097; ENSMUST00000187400; ENSMUST00000187709; ENSMUST00000188594; ENSMUST00000188618; ENSMUST00000189082; ENSMUST00000189649; ENSMUST00000189980; ENSMUST00000190158; …	GO:0017124; GO:0031625; GO:0032403; GO:0048365; GO:0070064	SH3 domain binding; ubiquitin protein ligase binding; protein complex binding; Rac GTPase binding; proline-rich region binding	not recorded				ENSMUST00000052332; ENSMUST00000185788; ENSMUST00000186097; ENSMUST00000187400; ENSMUST00000187709; ENSMUST00000188594; ENSMUST00000188618; ENSMUST00000189082; ENSMUST00000189980; ENSMUST00000190158; OTTMUST00000122320; OTTMUST00000122373; OTTMUST00000122374; OTTMUST00000122375; OTTMUST00000122377; OTTMUST00000122378; OTTMUST00000122380; OTTMUST00000122381; OTTMUST00000122382; OTTMUST00000122383	Pfam	IPR001452; IPR012849; IPR011511	SH3 domain; Abl-interactor, homeo-domain homologous domain; Variant SH3 domain	main
10346780	9.06	8.91	8.99	9.19	8.78	9.01	Eif4a1; Eif4a-ps4	eukaryotic translation initiation factor 4A1; eukaryotic translation initiation factor 4A, pseudogene 4	ENSMUST00000139299; BC049915; OTTMUST00000004498; OTTMUST00000013417; ENSMUST00000122226; GENSCAN00000009660; NONMMUT001156; uc007beu.1; NM_001159375; NM_144958; ENSMUST00000123995; ENSMUST00000128519; ENSMUST00000163666; OTTMUST00000013412; OTTMUST00000013413; OTTMUST00000071765; X03040; ENSMUST00000102589; ENSMUST00000133067; ENSMUST00000142348; OTTMUST00000013420; OTTMUST00000013421; OTTMUST00…	ENSEMBL; GenBank; Havana transcript; NONCODE; UCSC Genes; RefSeq	eukaryotic translation initiation factor 4A1 [gene_biotype:protein_coding transcript_biotype:processed_transcript]; Mus musculus eukaryotic translation initiation factor 4A1, mRNA (cDNA clone MGC:54779 IMAGE:5068709), complete cds.; eukaryotic translation initiation factor 4A, pseudogene 4[gene_biotype:processed_pseudogene transcript_biotype:processed_pseudogene]; eukaryotic translation initiatio…	chr1	ENSMUST00000139299; BC049915; OTTMUST00000013417	GO:0006412; GO:0006413; GO:0010468; GO:0010501; GO:0006446; GO:0031100	translation; translational initiation; regulation of gene expression; RNA secondary structure unwinding; regulation of translational initiation; organ regeneration	inferred from electronic annotation; not recorded	ENSMUST00000139299; BC049915; OTTMUST00000013417	GO:0005737; GO:0016020; GO:0070062	cytoplasm; membrane; extracellular exosome	not recorded; inferred from electronic annotation	ENSMUST00000139299; BC049915; OTTMUST00000013417	GO:0000166; GO:0003676; GO:0003723; GO:0003725; GO:0003743; GO:0004004; GO:0004386; GO:0005515; GO:0005524; GO:0016787; GO:0044822; GO:0016887	nucleotide binding; nucleic acid binding; RNA binding; double-stranded RNA binding; translation initiation factor activity; ATP-dependent RNA helicase activity; helicase activity; protein binding; ATP binding; hydrolase activity; poly(A) RNA binding; ATPase activity	inferred from electronic annotation; not recorded; inferred from physical interaction	ENSMUST00000139299; BC049915; OTTMUST00000013417	GenMAPP	Translation_Factors					main
10346783	5.03	5.09	5.08	5.12	5.09	4.86	Cd28	CD28 antigen	NM_007642; ENSMUST00000027165; ENSMUST00000132833; ENSMUST00000153207; ENSMUST00000192815; ENSMUST00000193720; BC064058; M34563; OTTMUST00000004499; OTTMUST00000004500; OTTMUST00000005226; GENSCAN00000009647; GENSCAN00000057291; NONMMUT001157; OTTMUST00000003101; OTTMUST00000003102; OTTMUST00000003103; OTTMUST00000036642; OTTMUST00000036643; OTTMUST00000036644; uc007bev.2; uc007bew.2	RefSeq; ENSEMBL; GenBank; Havana transcript; NONCODE; UCSC Genes	Mus musculus CD28 antigen (Cd28), mRNA.; CD28 antigen [gene_biotype:protein_coding transcript_biotype:protein_coding]; CD28 antigen [gene_biotype:protein_coding transcript_biotype:processed_transcript]; CD28 antigen [gene_biotype:protein_coding transcript_biotype:retained_intron]; Mus musculus CD28 antigen, mRNA (cDNA clone MGC:73611 IMAGE:3418931), complete cds.; Mouse glycoprotein CD28 mRNA, co…	chr1					NM_007642; ENSMUST00000027165; ENSMUST00000132833; ENSMUST00000153207; ENSMUST00000192815; ENSMUST00000193720; BC064058; M34563; OTTMUST00000004499; OTTMUST00000004500; OTTMUST00000005226	GO:0001772; GO:0005886; GO:0009897; GO:0016020; GO:0016021; GO:0045121	immunological synapse; plasma membrane; external side of plasma membrane; membrane; integral component of membrane; membrane raft	inferred from direct assay; not recorded; inferred from mutant phenotype; inferred from electronic annotation	NM_007642; ENSMUST00000027165; ENSMUST00000132833; ENSMUST00000153207; ENSMUST00000192815; ENSMUST00000193720; BC064058; M34563; OTTMUST00000004499; OTTMUST00000004500; OTTMUST00000005226	GO:0002020; GO:0005070; GO:0019901; GO:0042803	protease binding; SH3/SH2 adaptor activity; protein kinase binding; protein homodimerization activity	not recorded; inferred from physical interaction; inferred from electronic annotation	NM_007642; ENSMUST00000027165; ENSMUST00000132833; ENSMUST00000153207; ENSMUST00000192815; ENSMUST00000193720; BC064058; M34563; OTTMUST00000004499; OTTMUST00000004500; OTTMUST00000005226	GenMAPP	Inflammatory_Response_Pathway	ENSMUST00000027165; ENSMUST00000192815; ENSMUST00000193720; OTTMUST00000004499	Pfam	IPR013106	Immunoglobulin V-set domain	main
10346790	4.98	4.9	5.16	4.9	4.79	4.82	Ctla4	cytotoxic T-lymphocyte-associated protein 4	NM_001281976; NM_009843; ENSMUST00000027164; ENSMUST00000097720; ENSMUST00000192488; ENSMUST00000202079; BC042741; BC052683; OTTMUST00000004524; OTTMUST00000004536; ENSMUST00000124816; OTTMUST00000004540; GENSCAN00000008049; GENSCAN00000057284; OTTMUST00000003095; OTTMUST00000003096; OTTMUST00000004537; OTTMUST00000005222; OTTMUST00000036632; OTTMUST00000036633; OTTMUST00000036634; uc007bez.2; uc…	RefSeq; ENSEMBL; GenBank; Havana transcript; UCSC Genes	Mus musculus cytotoxic T-lymphocyte-associated protein 4 (Ctla4), transcript variant 2, mRNA.; Mus musculus cytotoxic T-lymphocyte-associated protein 4 (Ctla4), transcript variant 1, mRNA.; cytotoxic T-lymphocyte-associated protein 4 [gene_biotype:protein_coding transcript_biotype:protein_coding]; assembly_patch_ensembl:known chromosome:GRCm38:CHR_MMCHR1_CHORI29_IDD5_1:60935411:60942198:1 gene:EN…	chr1	NM_001281976; NM_009843; ENSMUST00000027164; ENSMUST00000097720; ENSMUST00000192488; ENSMUST00000202079; BC042741; BC052683; OTTMUST00000004524; OTTMUST00000004536; ENSMUST00000124816; OTTMUST00000004540	GO:0002250; GO:0002376; GO:0006955; GO:0006974; GO:0030889; GO:0042130; GO:0043065; GO:0045590; GO:0050777; GO:0050853	adaptive immune response; immune system process; immune response; cellular response to DNA damage stimulus; negative regulation of B cell proliferation; negative regulation of T cell proliferation; positive regulation of apoptotic process; negative regulation of regulatory T cell differentiation; negative regulation of immune response; B cell receptor signaling pathway	inferred from electronic annotation; not recorded	NM_001281976; NM_009843; ENSMUST00000027164; ENSMUST00000097720; ENSMUST00000192488; ENSMUST00000202079; BC042741; BC052683; OTTMUST00000004524; OTTMUST00000004536; ENSMUST00000124816; OTTMUST00000004540	GO:0005794; GO:0005886; GO:0009897; GO:0016020; GO:0016021; GO:0045334; GO:0048471	Golgi apparatus; plasma membrane; external side of plasma membrane; membrane; integral component of membrane; clathrin-coated endocytic vesicle; perinuclear region of cytoplasm	not recorded; inferred from electronic annotation; inferred from direct assay								ENSMUST00000027164; ENSMUST00000097720; ENSMUST00000192488; OTTMUST00000004524; OTTMUST00000004536	Pfam	IPR013106	Immunoglobulin V-set domain	main
10346799	7.01	7.22	7.21	7.27	7.26	7.31	Icos	inducible T cell co-stimulator	NM_017480; XM_006496138; XM_006496139; XM_006496140; XM_006536905; XM_006536906; XM_011238556; XM_011251206; XM_011251529; XM_011251530; XM_011251531; ENSMUST00000027162; ENSMUST00000102827; ENSMUST00000194492; AB023132; AF257230; BC034852; OTTMUST00000004595; OTTMUST00000004596; OTTMUST00000003100; OTTMUST00000003181; OTTMUST00000036638; OTTMUST00000036639; uc011wlz.2	RefSeq; ENSEMBL; GenBank; Havana transcript; UCSC Genes	Mus musculus inducible T cell co-stimulator (Icos), mRNA.; PREDICTED: Mus musculus inducible T cell co-stimulator (Icos), transcript variant X1, mRNA.; PREDICTED: Mus musculus inducible T cell co-stimulator (Icos), transcript variant X2, mRNA.; PREDICTED: Mus musculus inducible T cell co-stimulator (Icos), transcript variant X4, mRNA.; PREDICTED: Mus musculus inducible T cell co-stimulator (Icos)…	chr1	NM_017480; XM_006496138; XM_006496139; XM_006496140; XM_006536905; XM_006536906; XM_011238556; XM_011251206; XM_011251529; XM_011251530; XM_011251531; ENSMUST00000027162; ENSMUST00000102827; ENSMUST00000194492; AB023132; AF257230; BC034852; OTTMUST00000004595; OTTMUST00000004596	GO:0002517; GO:0016337; GO:0031295	T cell tolerance induction; single organismal cell-cell adhesion; T cell costimulation	not recorded; inferred from electronic annotation	NM_017480; XM_006496138; XM_006496139; XM_006496140; XM_006536905; XM_006536906; XM_011238556; XM_011251206; XM_011251529; XM_011251530; XM_011251531; ENSMUST00000027162; ENSMUST00000102827; ENSMUST00000194492; AB023132; AF257230; BC034852; OTTMUST00000004595; OTTMUST00000004596	GO:0005887; GO:0009897; GO:0016020; GO:0016021	integral component of plasma membrane; external side of plasma membrane; membrane; integral component of membrane	inferred from direct assay; inferred from electronic annotation	NM_017480; XM_006496138; XM_006496139; XM_006496140; XM_006536905; XM_006536906; XM_011238556; XM_011251206; XM_011251529; XM_011251530; XM_011251531; ENSMUST00000027162; ENSMUST00000102827; ENSMUST00000194492; AB023132; AF257230; BC034852; OTTMUST00000004595; OTTMUST00000004596	GO:0005515	protein binding	inferred from physical interaction								main
10346808	9.09	9.02	9.16	9.1	9.05	8.87	Rpl17-ps1	ribosomal protein L17, pseudogene 1	OTTMUST00000004706; ENSMUST00000119156; ENSMUST00000194282; GENSCAN00000008051; GENSCAN00000057287; OTTMUST00000003315; OTTMUST00000036631; NM_001002239; XM_006525996; BC054424; BC090990; BC091759; BC092091; BC106165; OTTMUST00000062721; XM_006521611; XM_006543239; XR_864768; XR_878178; XR_882215; XR_885059; J05277; OTTMUST00000000720; OTTMUST00000044715; OTTMUST00000054861; ENSMUST00000079716; E…	Havana transcript; ENSEMBL; RefSeq; GenBank; UCSC Genes; NONCODE	ribosomal protein L17 (Rpl17) pseudogene[gene_biotype:processed_pseudogene transcript_biotype:processed_pseudogene]; ribosomal protein L17, pseudogene 1 [gene_biotype:processed_pseudogene transcript_biotype:processed_pseudogene]; proj_havana:known chromosome:GRCm38:CHR_MMCHR1_CHORI29_IDD5_1:61109989:61110540:1 gene:ENSMUSG00000103806 gene_biotype:processed_pseudogene transcript_biotype:processed_…	chr1																				main
10346810	4.86	4.64	4.68	4.67	4.86	4.79	Pard3b	par-3 family cell polarity regulator beta	NM_001081050; XM_006496298; XM_006496299; XM_011238602; ENSMUST00000046673; ENSMUST00000075374; ENSMUST00000094906; ENSMUST00000129030; ENSMUST00000138768; ENSMUST00000188325; BC114605; OTTMUST00000004714; OTTMUST00000004897; OTTMUST00000004898; OTTMUST00000004899; OTTMUST00000004902; OTTMUST00000122554; GENSCAN00000002750; GENSCAN00000002752; GENSCAN00000002765; GENSCAN00000002775; GENSCAN000000…	RefSeq; ENSEMBL; GenBank; Havana transcript; NONCODE; UCSC Genes	Mus musculus par-3 family cell polarity regulator beta (Pard3b), mRNA.; PREDICTED: Mus musculus par-3 family cell polarity regulator beta (Pard3b), transcript variant X1, mRNA.; PREDICTED: Mus musculus par-3 family cell polarity regulator beta (Pard3b), transcript variant X2, mRNA.; PREDICTED: Mus musculus par-3 family cell polarity regulator beta (Pard3b), transcript variant X3, mRNA.; par-3 fam…	chr1	NM_001081050; XM_006496298; XM_006496299; XM_011238602; ENSMUST00000046673; ENSMUST00000075374; ENSMUST00000094906; ENSMUST00000129030; ENSMUST00000138768; ENSMUST00000188325; BC114605; OTTMUST00000004714; OTTMUST00000004897; OTTMUST00000004898; OTTMUST00000004899; OTTMUST00000004902; OTTMUST00000122554	GO:0007049; GO:0051301; GO:0008150	cell cycle; cell division; biological_process	inferred from electronic annotation; no biological data available	NM_001081050; XM_006496298; XM_006496299; XM_011238602; ENSMUST00000046673; ENSMUST00000075374; ENSMUST00000094906; ENSMUST00000129030; ENSMUST00000138768; ENSMUST00000188325; BC114605; OTTMUST00000004714; OTTMUST00000004897; OTTMUST00000004898; OTTMUST00000004899; OTTMUST00000004902; OTTMUST00000122554	GO:0005923; GO:0016020; GO:0030054; GO:0005575; GO:0012505	bicellular tight junction; membrane; cell junction; cellular_component; endomembrane system	inferred from electronic annotation; no biological data available	NM_001081050; XM_006496298; XM_006496299; XM_011238602; ENSMUST00000046673; ENSMUST00000075374; ENSMUST00000094906; ENSMUST00000129030; ENSMUST00000138768; ENSMUST00000188325; BC114605; OTTMUST00000004714; OTTMUST00000004897; OTTMUST00000004898; OTTMUST00000004899; OTTMUST00000004902; OTTMUST00000122554	GO:0003674	molecular_function	no biological data available				ENSMUST00000046673; ENSMUST00000075374; ENSMUST00000094906; OTTMUST00000004714; OTTMUST00000004897; OTTMUST00000004898	Pfam	IPR001478; IPR021922	PDZ domain; Domain of unknown function DUF3534	main
10346838	4.97	5.24	5.05	5.39	5.38	4.94	Pard3b	par-3 family cell polarity regulator beta	NM_001081050; XM_006496298; XM_006496299; ENSMUST00000075374; ENSMUST00000094906; OTTMUST00000004714; OTTMUST00000004898; GENSCAN00000002775; uc007bfe.2; uc011wma.1	RefSeq; ENSEMBL; Havana transcript; UCSC Genes	Mus musculus par-3 family cell polarity regulator beta (Pard3b), mRNA.; PREDICTED: Mus musculus par-3 family cell polarity regulator beta (Pard3b), transcript variant X1, mRNA.; PREDICTED: Mus musculus par-3 family cell polarity regulator beta (Pard3b), transcript variant X2, mRNA.; par-3 family cell polarity regulator beta [gene_biotype:protein_coding transcript_biotype:protein_coding]; par-3 pa…	chr1	NM_001081050; XM_006496298; XM_006496299; ENSMUST00000075374; ENSMUST00000094906; OTTMUST00000004714; OTTMUST00000004898	GO:0007049; GO:0051301; GO:0008150	cell cycle; cell division; biological_process	inferred from electronic annotation; no biological data available	NM_001081050; XM_006496298; XM_006496299; ENSMUST00000075374; ENSMUST00000094906; OTTMUST00000004714; OTTMUST00000004898	GO:0005923; GO:0016020; GO:0030054; GO:0005575; GO:0012505	bicellular tight junction; membrane; cell junction; cellular_component; endomembrane system	inferred from electronic annotation; no biological data available	NM_001081050; XM_006496298; XM_006496299; ENSMUST00000075374; ENSMUST00000094906; OTTMUST00000004714; OTTMUST00000004898	GO:0003674	molecular_function	no biological data available				ENSMUST00000075374; ENSMUST00000094906; OTTMUST00000004714; OTTMUST00000004898	Pfam	IPR001478; IPR021922	PDZ domain; Domain of unknown function DUF3534	main
10346840	6.38	6.35	6.33	6.5	6.46	6.36	Gm11599	predicted gene 11599 [Source:MGI Symbol;Acc:MGI:3651840]	ENSMUST00000118720; GENSCAN00000002775; OTTMUST00000004996	ENSEMBL; Havana transcript	predicted gene 11599 [gene_biotype:processed_pseudogene transcript_biotype:processed_pseudogene]; cdna:genscan chromosome:GRCm38:1:62629523:62795989:1 transcript_biotype:protein_coding; ribosomal protein S2 (Rps2) pseudogene[gene_biotype:processed_pseudogene transcript_biotype:processed_pseudogene]	chr1																				main
[truncated: 28,709 more rows]
